# Supplementary material for: Metabarcoding study to reveal the structural community of strongylid nematodes in domesticated horses in Thailand
Source: BMC Vet Res. 2024 Feb 24;20:70. doi: 10.1186/s12917-024-03934-y (PMC10893705; doi:10.1186/s12917-024-03934-y)
Supplement: Supplementary file 1 — Supplementary Material 1 [file 12917_2024_3934_MOESM1_ESM.fasta]

>Eukaryota;Metazoa;Nematoda;Chromadorea;Strongylida;Strongylidae;Coronocyclus;Coronocyclus_labiatus
GTTTATAAATACTACAATGTAGCCTGTTACATTGTTTGTCGAATGGCGCTTGCATTCATTTGCAATCCCCGTTCTAGAAA
AGAAACATATTGCAACATGTACGTTAGCTATGCCTTAATAATAGATGAATGCGTTGTTACTACTGGATCGTTTAATGCCT
GTTAACGTTCCARTAGGGCCTGATGACAGCGCTTCGTTATCTGATCTGGCTATGGCTAACKACACAGAATGACATATATT
CGTTGTCACTGTTGACTTGTTTACCGCCTATTAACATTTCAGCAGTGCCTGTATGACAACGTTCTATATTRTCATTTGCA
A
>Eukaryota;Metazoa;Nematoda;Chromadorea;Strongylida;Strongylidae;Coronocyclus;Coronocyclus_labiatus
GTTTATAAATACTACAATGTAGCCTGTTACATTGTTTGTCGAATGGCGCTTGCATTCATTTGCAATCCCCGTTCTAGAAA
AGAAACATATTGCAACATGTACGTTAGCTATGCCTTAATAATGGATGAATGCGTTGTTACTACTGGATCGTTTAATGCCT
GTTAACGTTCCARTGGGGCCTGATGACAGCGCTTCGTTATCTGATCTGGCTATGGCTAACKACACAGAATGACATATATT
CGTTGTCACTGTTGACTTGTTTACCGCCTATTAACATTTCAGCAGTGCCTGTATGACAACGTTCTATATTRTCATTTGCA
A
>Eukaryota;Metazoa;Nematoda;Chromadorea;Strongylida;Strongylidae;Coronocyclus;Coronocyclus_labratus
GTTTATAAATACTACAATGAGGCCTGTTACATTGTTTGTCGAATGGCGCTTGCATTCATTTGCAATCCCCATTCTAGAAA
AGAAGCTAATTGCAACATGTACGTTAACTATTCCTTAATAACAGAAGTGAATGCGTTGTTACTGCTGGATCGTTTAATGC
CTGTTAACGTTCCAGCGGGGCCTGATGACAGCGCTTCGTTATCTGATTTGGCCATGGCTAACTACACAGAATGACATATA
TTCGTTGTCACTGTTGACTTGTTTACCGCCTACTAACATTTCAGCAGTGCCTGTATGACAACGTTCTATATTGTCATTTG
CAA
>Eukaryota;Metazoa;Nematoda;Chromadorea;Strongylida;Strongylidae;Coronocyclus;Coronocyclus_coronatus
GTTTATAAATACTACAATGTGGCCTGTTACATTGTTTGTCGAATGGCGCTTGCATTCATTTGCAATCCCCATTCTAGAAA
AGAAGCATATTGCAACATGTATGTTGGCTATATCTTTGGCTATGGCTAACTACACAGAATGACATATAATCGTTGTCACT
GTTGACTTGTTTACCGCCTACTAACATTTCAGCAGTGCCTGTATGACAACGTTCTATATTGTCATTTGCAA
>Eukaryota;Metazoa;Nematoda;Chromadorea;Strongylida;Strongylidae;Cylicocyclus;Cylicocyclus_ashworthi
GTTTATAAATACTACAATGTGGCCTGTTACATTGTTTGTCGAATGGCGCTTGCATTCATTTGCAATCCCCATTCTAGAAA
AGAAGCATATTGCAACATGTATGTTAGCTGCCTTAAGAGAAGTGAATGCGTTGTTACTGCTAGATCGTTTAATGCCTGTT
AACGATCCAGTGGGGCCTGATGACAGCGCTTCCCTATCTGATTTGGCTATGGCTAACTACACAGAATGACATATATTCGT
TGTCACTGTTGACGTGTTTACCGCCTATTAACATTTCAGCAGTGCCTGTATGACAACGTTTTATATTGTCATTTGCAA
>Eukaryota;Metazoa;Nematoda;Chromadorea;Strongylida;Strongylidae;Cylicocyclus;Cylicocyclus_ashworthi
GTTTATAAATACTACAATGTGGCCTGTTACATTGTTTGTCGAATGGCGCTTGCATTCATTTGCAATCCCCATTCTAGAGA
AGAAGCATATTGCAACATGTATGTTAGCTGCCTTAAGAGAAGTGAATGCGCTGTTACTGCTAGATCGTTTAATGCCTGTT
AACGATCCAGTGGGGCCTGATGACAGCGCTTCCTTATCCGATTTGGCTACGGCTAACTACACAGAATGACATATATTCGT
TGTCACTGTTGACGTGTTTACCGCCTATTAACATTTCAGCAGTGCCTGTATGACAACGTTCTATACTGTCATTTGCAA
>Eukaryota;Metazoa;Nematoda;Chromadorea;Strongylida;Strongylidae;Cylicocyclus;Cylicocyclus_insigne
GTTTATGAATACTACAATGTGGCCTGTTACATTGTTTGTCGAATGGCGCTTGCATTCATTTGCAATCCCCATTCTAGAAA
AGAAGCATATTGCAACATGTATGTTAGTTGTGCTTTAAGAACAGAAGTGAACGCGTTGTTACTGCTGAAACATTTAATGC
CTGTTAACGTTTCAGTGGAGGCCTGATGACATCGCTTCGTTATCTGATTTGGCTATGGCTAACTACACAGAATGACATAT
ATTCGTTGTCACTGTTGACTTGTTTACCGCCTACTAACATTTCAGCAGTGCCTGTATGACAACGTTCTATATTGTCATTT
GCAA
>Eukaryota;Metazoa;Nematoda;Chromadorea;Strongylida;Strongylidae;Cylicocyclus;Cylicocyclus_insigne
GTTTATGAATACTACAATGTGGCCTGTTACATTGTTTGTCGAATGGCGCTTGCATTCATTTGCAATCCCCATTCTAGAAA
AGAAGCATATTGCAACATGTATGTTAGTTGTGCCTTAAGAACAGAAGTGAACGCGTTGTTACTGCTGAAACGTTTAATGC
CTGTTAACGTTTCAGTGGAGGCCTGATGACATCGCTTCGTTATCTGATTTGGCTATGGCTAACTACACAGAATGACATAT
ATTCGTTGTCACTGTTGACTTGTTTACCGCCTACTAACATTTCAGCAGTGCCTGTATGACAACGTTCTATATTGTCATTT
GCAA
>Eukaryota;Metazoa;Nematoda;Chromadorea;Strongylida;Strongylidae;Cylicocyclus;Cylicocyclus_nassatus
GTTTATAAATACTACAATGTGGCCTGTTACATTGTTTGTCGAATGGCGCTTGCATTCATTTGCGATCCCCATTCTAGAAA
AGAAGCACATTGCAACATGTATGTTAGCCATGCCTTAAAAACAGAAGTGAATGCGCTGTTACCGCTAGATCGTTTAATGC
CTGTTAACGATTTAGTGGGGCCTGATGACAGCGCTTCGTTATCTGATTTGGCTATGGCTAACTACACAGAATGACATATA
TTCGTTGTCACTGTTGACGTGTTTACCGCCTATTAACATTTCAGCAGTGCTTGTATGACAACGTTCTATATTGTCATTTG
CAA
>Eukaryota;Metazoa;Nematoda;Chromadorea;Strongylida;Strongylidae;Cylicocyclus;Cylicocyclus_nassatus
GTTTATAAATACTACAATGTGGCCTGTTACATTGTTTGTCGAATGGCGCTTGCATTCATTTGCGATCCCCATTCTAGAAA
AGAAGCATATTGCAACATGTATGTTAGCCATGCCTTAAAAACAGAAGTGAATGCGCTGTTACCGCTAGATCGTTTAATGC
CTGTTAACGATTTAGTGGGGCCTGATGACAGCGCTTCGTTATCTGATTTGGCTATGGCTAACTACACAGAATGACATATA
TTCGTTGTCACTGTTGACGTGTTTACCGCCTATTAACATTTCAGCAGTGCCTGTATGACAACGTTCTATATTGTCATTTG
CAA
>Eukaryota;Metazoa;Nematoda;Chromadorea;Strongylida;Strongylidae;Cylicocyclus;Cylicocyclus_nassatus
GTTTATAAATACTACAATGTGGCCTGTTACATTGTTTGTCGAATGGCGCTTGCATTCATTTGCGATCCCCATTCTAGAAA
AGAAGCATATTGCAACATGTATGTTAGCCATGCCTTAAAAACAGAAGTGAATGCGCTGTTACCGCTAGATCGTTTAATGC
CTGTTAACGATTTAGTGGGGCCTGATGACAGCGCTTCGTTATCTGATTTGGCTATGGCTAACTACACAGAATGACATATA
TTCGTTGTCACTGTTGACGTGTTTACCGCCTATTAACATTTCAGCAGTGCCTGTATGACAACGTTCTATATTGTCATTTA
CAA
>Eukaryota;Metazoa;Nematoda;Chromadorea;Strongylida;Strongylidae;Cyathostomum;Cyathostomum_pateratum
GTTTATAAATACTACAATGTGGCCTGTTACATTGTTTGTCGAATGGCGCTTGCATTCATTTGCAATCCCCATTCTAGAAA
AGAAGCATATTGCAACATGTATGTTGGCTATGCCCTAACAGAAGTGGATGCGTTGTTACTGCTGGTTCGTTTAATGCCTG
TTAACGTTCCAGTAGGGCCTGATGACAGCGCTTCGTTATCTGATTTGGCTATAGCTAATTACACAGAATGACATATATTC
GTTGTCACTGTTGACTTGTTTACCGCCTACTAACATTTCAGCAGTGCCTGTATGACAACGATCTATATTGTCATTTGCAA
>Eukaryota;Metazoa;Nematoda;Chromadorea;Strongylida;Strongylidae;Cyathostomum;Cyathostomum_pateratum
GTTTATAAATACTACAATGTGGCCTGTTACATTGTTTGTCGAATGGCGCTTGCATTCATTTGCAATCCCCATTCTAGAAA
AGAAGCATATTGCAACATGTATGTTGGCTATGCCCTAACAGAAGTGGATGCGTTGTTACTGCTGGTTCGTTTAATGCCTG
TTAACGTTCCAGTAGGGCCTGATGACAGCGCTTCGTTATCTGATTTGGCTATAGCTAATTACACAGAATGACATATATTC
GTTGTCACTGTTGACTTGTTTACCGCCTACTAACATTTCAGCAGTGCCTGTATGACAACGATCTATATTGTTATTTGCAA
>Eukaryota;Metazoa;Nematoda;Chromadorea;Strongylida;Strongylidae;Cylicostephanus;Cylicostephanus_goldi
GTTTATAAATACTACAATGTGGCCTGTTACATTGTTTGTCGAATGGCGCTTGCATTCATTTGCAATCCCCATTCTAGAAA
AGAAGCATATTGCAACATGTATGTTGGCTATGCCTTAACAGAAGTGAGTGCGTTGTTACTGCTGGTTCGTTTAATGCCTG
TTAACGTTCCAGTAGGGCCTGATGACAGCGCTTCGTTATCTGATTTGGCTATAGCTAATTACACAGAATGACATATATTC
GTTGTCACTGCTGACTTGTTTACCGCCTACTAACACTTCAGCAGTGCCTGTATGACAACGTTCTATATTGTCATTTGCAA
>Eukaryota;Metazoa;Nematoda;Chromadorea;Strongylida;Strongylidae;Cylicostephanus;Cylicostephanus_longibursatus
GTTTATAAATACTACAATGTGGCCTGTTACATTGTTTGTCGAATGGCGCTTGCATTCATTTGCAATCCCCATTCTAGAAA
AGAAGCATATTGCAACATGTATGTTGGCTCTGCCTGAGGAACAGAAGTGAATGCGTTGTTACTGCTAGATGGTTTAATGC
CTGTTAACGTTCCAGCAGGGCCTGATGACAGCGCTTCGTTATCTGATTTGGCTATAGCTAATTACACAGAATGACATATA
TTCGTTGTCACTGTTGACTTGTTTACCGCCTACTAACATTTCAGCAGTGCCTGTATGACAACGTTCTATAATGTCATTTG
CAA
>Eukaryota;Metazoa;Nematoda;Chromadorea;Strongylida;Strongylidae;Cylicostephanus;Cylicostephanus_longibursatus
GTTTATAAATACTACAATGTGGCCTGTTACATTGTTTGTCGAATGGCGCTTGCATTCATTTGCAATCCCCATTCTAGAAA
AGAAGCATATTGCAACATGTATGTTGGCTATGCCTGAGGAACAGAAGTGAATGCGTTGTTACTGCTAGATGGTTTAATGC
CTGTTAACGTTCCAGCAGGGCCTGATGACAGCGCTTCGTTATCTGATTTGGCTATAGCTAATTACACAGAATGACATATA
TTCGTTGTCACTGTTGACTTGTTTACCGCCTACTAACATTTCAGCAGTGCCTGTATGACAACGTTCTATAATGTCATTTG
CAA
>Eukaryota;Metazoa;Nematoda;Chromadorea;Strongylida;Strongylidae;Cylicostephanus;Cylicostephanus_minutus
GTTTATACATACTACAATGTGGCCTGTTACATTGTTTGTCGAATGGCGCTTGCATTTACTTGCAATCCCCATTCTAGAAA
AGAAACATATTGCAACATGTATGTTGGCTACGGCTAACTACACAGAATGACATATATTCGTTGTCACTGCTGAATGTTTA
CCGCATACTAACATTTCAGCAGTGCCTGTATGACAACGTTCTATACTGTCATTTGCAA
>Eukaryota;Metazoa;Nematoda;Chromadorea;Strongylida;Strongylidae;Cylicostephanus;Cylicostephanus_minutus
GTTTATACATACTACAATGTGGCCTGTTACATTGTTTGTCGAATGGCGCTTGCATTTACTTGCAATCCCCATTCTAGAAA
AGAAACATATTGCAACATGTATGTTGGCTACGGCTAACTACACAGAATGACATATATTCGTTGTCACTGCTGAATGTTTA
CCGCATACTAACATTTCAGCAGTGCCTGTATGACAACGTTCTATAATGTCATTTGCAA
>Eukaryota;Metazoa;Nematoda;Chromadorea;Strongylida;Strongylidae;Cylicocyclus;Cylicocyclus_leptostomum
GTTTATAAATACTACAATGTGGCCTGTTACATTGTTTGTCGAATGGCGCTTGCATTCATTTGCAATCCCCATTCTAGAAA
AGAAGCATATTGCAACATGTATGTTAGCTGCCTTAAGAACAGAAGGGAATGCGTTGTTACTGCTAGATTGTTTAATGCCT
GTTAACGATCTAGTGGGGCCTGATGACAGCGCTTCCTTMTCTGATTTGGCTATTGCTAACTACACAGAATGACATATATT
CGTTGTCACTGTTGACGTGTTTACCGCCTATTAACATTTCAGCAGTGCCTGTATGACAACGTTCTATATTGTCATTTGCA
A
>Eukaryota;Metazoa;Nematoda;Chromadorea;Strongylida;Strongylidae;Poteriostomum;Poteriostomum_imparidentatum
GTTTATATTTACTACAATGTGGCCTGTAACATTGTTTGTCGAATGGCGCTTGCATTTACTTGCAATCCCCGTTCTAGAAA
AGAAGATAATGCAACATGTACGTTGAATATGGTTTGCAAAAGAGAACTTAGGTTCGTTGTCACCATTAGTACGTTTACCG
CCTATTAACGTTCTAGTGGGGCCTGATGACAGCGTTCTTTATTGTTCTGCAATGCGGCTGTTAACAACTACACTGAATGG
CATATATTCGTTGTCACTGCTGATTTGTTTAACGCCATTAACATCTTAGCAGTGCCTGTATGACAACGTTCTATATTGCC
ATTTGCAA
>Eukaryota;Metazoa;Nematoda;Chromadorea;Strongylida;Strongylidae;Triodontophorus;Triodontophorus_nipponicus
GTTTATATATACTACAATGTGGCCTGTGACATTGTTTGTCGAATGGCGCTTGCATTCATTTGCAATCCCCGTTCTAGTTA
AGAAATATTGCAACATGTATGTTGCTTGGTCACGACTCAGATTAACGTGAATAGTCACTACTAGATCGTTTACCGCCATT
TAACGTCTAGTAGGGCCTGTATGACTACGCTATTGATCGTTATCTGTAATGTGACTGTGGCATAGTACACGGAATGACGT
ATAATCGTTGTAACTGCTAATATGTTTACCGCTTATTAACATTTTAGCAGGGCCTGTTGACAGCGGTCTATAATGTCATT
TGCAA
>Eukaryota;Metazoa;Nematoda;Chromadorea;Strongylida;Strongylidae;Triodontophorus;Triodontophorus_serratus
GTTTATACGTACTACAATGTGGCCTGTAACATTGTTTGTCGAATGGCGCTTGCATTTCATTGCAATCCCCGTTCTAGAAA
AGAATCATATTGCAACATGTATGTTGTCTATGTCACAACTCAGTTCAACGGCGTTGTCACTACTAGATCGTTTACCGCCT
CTTAACGTTCTACTAGGGCCTGTATGACAACGCTATTGATCGCCTGACCTGAGATAGTGATGTGACTGTGGCATAGTACA
CAGATGAACGTAGAGACGTTGTAACTGCTAATTTGTTTACCGCTTATTAACATCTTAGCAGAGCATGTACGACAACGGTC
TCTGACGTCATTTGCAG
>Eukaryota;Metazoa;Nematoda;Chromadorea;Strongylida;Strongylidae;Triodontophorus;Triodontophorus_nipponicus
GTTTATATATACTACAATGTGGCCTGTAACATTGTTTGTCGAATGGCGCTTGCATTCATTTGCAATCCCCGTTCTAGTTA
AGAAATATTGCAACATGTATGTTGCTCGGTCACGACTCAGATTAACGTGAATAGTCACTACTAGATCGTTTACCGACATT
TAACGTCTAGTAGGGCCTGTATGACTACGCTATTGATCGTTATCTGTAATGTGACTGTGGCATGGTACACGGAATGACGT
ATAATCGTTGTAACTGCTAATATGTTTACCGCATATTAACATTTTAGCAGGGCCTGTTGACAGCGGTCTATAATGTCATT
TGCAA
>Eukaryota;Metazoa;Nematoda;Chromadorea;Strongylida;Strongylidae;Cylicocyclus;Cylicocyclus_nassatus
GTTTATAAATACTACAATGTGGCCTGTTACATTGTTTGTCGAATGGCGCTTGCATTCATTTGCGATCCCCATTCTAGAAA
AGAAGCACATTGCAACATGTATGTTAGCCATGCCTTAAAAACAGAAGTGAATGCGCTGTTACCGCTAGATCGTTTAATGC
CTGTTAACGATTTAGTGGGGCCTGATGACAGCGCTTCGTTATCTGATTTGGCTATGGCTAACTACACAGAATGACATATA
TTCGTTGTCACTGTTGACGTGTTTACCGCCTATTAACATTTCAGCAGTGCTTGTATGGCAACGTTCTATATGTCATTTGC
AA
>Eukaryota;Metazoa;Nematoda;Chromadorea;Strongylida;Strongylidae;Poteriostomum;Poteriostomum_imparidentatum
GTTTATATTTACTACAATGTGGCCTGTAACATTGTTTGTCGAATGGCGCTTGCATTTACTTGCAATCCCCGTTCTAGAAA
AGAAGATAATGCAACATGTACGTTGAATATGGTTTGCAAAAGAGAACTTAGGTTCGTTGTCACCATTAGTACGTTTACCG
CCTATTAACGTTCTAGTGGGGCCTGATGACAGCGTTCTTTATTGTTCTGCAATGCGGCTGTTAACAACTACACTGAATGG
CATATATTCGTTGTCACTGCTGATTTGTTTAACGCCATTAACATCTTAGCAGTGCCTGTATGACAACGTTCTGTATTGCC
ATTTGCAA
>Eukaryota;Metazoa;Nematoda;Chromadorea;Strongylida;Strongylidae;Cylicostephanus;Cylicostephanus_minutus
GTTTATACATACTACAATGTGGCCTGTTACATTGTTTGTCGAATGGCGCTTGCATTTACTTGCAATCCCCATTCTAGAAA
AGAAACATATTGCAACATGTATGTTGACTACGGCTAACTACACAGAATGACATATATTCGTTGTCACTGCTGAATGTTTA
CCGCATACTAACATTTCAGCAGTGCGTGTATGACAACGTTCTATAATGTCATTTGCAA
>Eukaryota;Metazoa;Nematoda;Chromadorea;Strongylida;Strongylidae;Cylicocyclus;Cylicocyclus_nassatus
GTTTATAAATACTACAATGTGGCCTGTTACATTGTTTGTCGAATGGCGCTTGCATTCATTTGCGATCCCCATTCTAGAAA
AGAAGCATATTGCAACATGTATGTTAGCCATGCCTTAAAAACAGAAGTGAATGCGCTGTTACCGCTAGATCGTTTAATGC
CTGTTAACGATTTAGTGGGGCCTGATGACAGCGCTTCGTTATCTGATTTGGCTATGGCTAACTACACAGAATGACATATA
TTCGTTGTCACTGTTGACGTGTTTACCGCCTATTAACATTTCAGCAGTGCCTGTATGACAACGTTCTATATTGTCATTTG
CAATGCAACC
>Eukaryota;Metazoa;Nematoda;Chromadorea;Strongylida;Strongylidae;Cylicocyclus;Cylicocyclus_nassatus
GTTTATAAATACTACAATGTGGCCTGTTACATTGTTTGTCGAATGGCGCTTGCATTCATTTGCGATCCCCTTCCTAGAAA
AGAAGCATATTGCAACATGTATGTTAGCCATGCCTTAAAAACAGAAGTGAATGCGCTGTTACCGCTAGATCGTTTAATGC
CTGTTAACGATTTAGTGGGGCCTGATGACAGCGCTTCGTTATCTGATTTGGCTATGGCTAACTACACAGAATGACATATA
TTCGTTGTCACTGTTGACGTGTTTACCGCCTATTAACATTTCAGCAGTGCCTGTATGACAACGTTCTATATTGTCATTTG
CAATGCAACCTGAGCTCAGGC
>Eukaryota;Metazoa;Nematoda;Chromadorea;Strongylida;Strongylidae;Cylicocyclus;Cylicocyclus_ashworthi
GTTTATAAATACTACAATGTGGCCTGTTACATTGTTTGTCGAAAGGCGCTTGCATTCATTTGCAATCCCCATTCTAGAAA
AGAAGCATATTGCAACATGTATGTTAGGTGCCTTAAGAGAAGTGAATGCGTTGTTACTGCTAGATCGTTTAATGCCTGTT
AACGATCCAGTGGGGCCTGATGACAGCGCTTCCCTATCTGATTTGGCTATGGCTAACTACACAGAATGACATATATTCGT
TGTCACTGTTGACGTGTTTACCGCCTATTAACATTTCAGCAGTGCCTGTATGACAACGTTTTATATTGTCATTTGCAA
>Eukaryota;Metazoa;Nematoda;Chromadorea;Strongylida;Strongylidae;Cyathostomum;Cyathostomum_pateratum
GTTTATAAATACTACAATGTGGCCTGTTACATTGTTTGTCGAATGGCGCTTGCATTCATTTGCAATCCCCATTCTAGAAA
AGAAGCATATTGCAACATGTATGTTGGCTATGCCCTAACAGAAGTGGATGCGTTGTTACTGCTGGTTCGTTTAATGCCTG
TTAACGTTCCAGTAGGGCCTGATGACAGCGCTTCGTTATCTGATTTGGCTACAGCTAATTACACAGAATGACATATATTC
GTTGTCACTGTTGACTTGTTTACCGCCTACTAACATTTCAGCAGTGCCTGTATGACAACGATCTATATTGTTATTTGCAA
>Eukaryota;Metazoa;Nematoda;Chromadorea;Strongylida;Strongylidae;Cyathostomum;Cyathostomum_catinatum
GTTTATAAATACTACAATGTGGCCTGTTACATTGTCTGTCGAATGGCGCTTGCATTCATTTGCAATCCCCATTCTAGAAA
AGAAGCATATTGCAACATGTATGTTGGCTATGCCTTAACAGAAATGAATGCGTTGTTACTGCTGGTTCGTTTAATGCCTG
TTAACGTTCCAGTAGGGCCTGATGACAGCGCTTG
>Eukaryota;Metazoa;Nematoda;Chromadorea;Strongylida;Strongylidae;Cyathostomum;Cyathostomum_catinatum
GTTTATAAATACTACAATGTGGCCTGTTACATTGTCTGTCGAATGGCGCTTGCATTCATTTGCAATCCCCATTCTAGAAA
AGAAGCATATTGCAACATGTATGTTGGCTATGCCTTAACAGAARTGAATGCGTTGTTACTGCTGGTTCGTTTAATGCCTG
TTAACGTTCCAGTAGGGCCTGATGACAGCGCTTGTT
>Eukaryota;Metazoa;Nematoda;Chromadorea;Strongylida;Strongylidae;Cylicostephanus;Cylicostephanus_longibursatus
GTTTATAAATACTACAATGTGGCCTGTTACATTGTTTGTCGAATGGCGCTTGCATTCATTTGCAATCCCCATTCTAGAAA
AGAAGCATATTGCAACATGTATGTTGGCTATGCCTGAGGAACAGAAGTGAATGCGTTGTTACTGCTRGATCGTTTAATGC
CTGTTAACGTTCCAGCAGGGCCTGATGACAGCGCTTCGTTATCTGATTTGGCTATAGCTAATTACACAGAATGACATATA
TTCGTTGTCACTGTTGACTTGTTTACCGCCTACTAA
>Eukaryota;Metazoa;Nematoda;Chromadorea;Strongylida;Strongylidae;Cylicostephanus;Cylicostephanus_goldi
GTTTATAAWTACTACAATGTGGCCTGTTACATTGTTTGTCGAATGGCGCTTGCATTCATTTGCAATCCCCATTCTAGAAA
AGAAGCATATTGCAACATGTATGTTGGCTATGCCTTAACAGAAGTGARTGCGTTGTTACTGCTGGTTCGTTTAATGCCTG
TTAACGTTCCAGTAGGGCCTGATGACAGCGCTTMGTTATCTGATTTGGCTATRGCTAATTACACAGAATGACATATATTC
GTTGTCACTGCTGACTTGTTTACCGCCTACTAA
>Eukaryota;Metazoa;Nematoda;Chromadorea;Strongylida;Strongylidae;Cyathostomum;Cyathostomum_catinatum
GTTTATAAATACTACAATGTGGCCTGTTACATTGTCTGTCGAATGGCGCTTGCATTCATTTGCAATCCCCATTCTAGAAA
AGAAGCATATTGCAACATGTATGTTGGCTATGCCTTAACAGAARTGAATGCGTTGTTACTGCTGGTTCGTTTAATGCCTG
TTAACGTTCCA
>Eukaryota;Metazoa;Nematoda;Chromadorea;Strongylida;Strongylidae;Cyathostomum;Cyathostomum_catinatum
GTTTATAAATACTACAATGTGGCCTGTTACATTGTCTGTCGAATGGCGCTTGCATTCATTTGCAATCCCCATTCTAGAAA
AGAAGCATATTGCAACATGTATGTTGGCTATGCCTTAACAGAAATGAATGCGTTGTTACTGCTGGTTCGTTTAATGCCTG
TTAACGTTCCAGTAGGGCCTGATGACAGCGCTTGTTATCYGAWTTGGCTATWRCTAAWTACMCMRAAWGRCMTAWATTTS
TTGKCMCTGKTGACTTGKTTACCSCCTAMTAA
>Eukaryota;Metazoa;Nematoda;Chromadorea;Strongylida;Strongylidae;Cyathostomum;Cyathostomum_catinatum
GTTTATAAATACTACAATGTGGCCTGTTACATTGTCTGTCGAATGGCGCTTGCATTCATTTGCAATCCCCATTCTAGAAA
AGAAGCATATTGCAACATGTATGTTGGCTATGCCTTAACAGAAATGAATGCGTTGTTACTGCTGGTTCGTTTAATGCCTG
TTAACGTTCCAGTAGGGCCTGATGACAGCGCTTGTTWWYYGRWTTKGSYWWWRCYWAWTWCMCMRAAWGRCMTAWAWTCS
TTGKCMCTGKTGAMTTGTTTACCSCCYAMTAA
>Eukaryota;Metazoa;Nematoda;Chromadorea;Strongylida;Strongylidae;Cyathostomum;Cyathostomum_catinatum
GTTTATAAATACTACAATGTGGCCTGTTACATTGTCTGTCGAATGGCGCTTGCATTCATTTGCAATCCCCATTCTAGAAA
AGAAGCATATTGCAACATGTATGTTGGCTATGCCTTAACAGAAATGAATGCGTTGTTACTGCTGGTTCGTTTAATGCCTG
TTAACGTTCCAGTAGGGCCTGATGACAGCGCTT
>Eukaryota;Metazoa;Nematoda;Chromadorea;Strongylida;Strongylidae;Cyathostomum;Cyathostomum_catinatum
GTTTATAAATACTACAATGTGGCCTGTTACATTGTCTGTCGAATGGCGCTTGCATTCATTTGCAATCCCCATTCTAGAAA
AGAAGCATATTGCAACATGTATGTTGGCTATGCCTTAACAGAARTGAATGCGTTGTTACTGCTGGTTCGTTTAATGCCTG
TTAACGTTCCAGTAGGGCCTGATGACAGCGCTT
>Eukaryota;Metazoa;Nematoda;Chromadorea;Strongylida;Strongylidae;Cyathostomum;Cyathostomum_catinatum
GTTTATAAATACTACAATGTGGCCTGTTACATTGTCTGTCGAATGGCGCTTGCATTCATTTGCAATCCCCATTCTAGAAA
AGAAGCATATTGCAACATGTATGTTGGCTATGCCTTAACAGAAGTGAATGCGTTGTTACTGCTGGTTCGTTTAATGCCTG
TTAACGTTCCAGTAGGGCCTGATGACAGCGCTT
>Eukaryota;Metazoa;Nematoda;Chromadorea;Strongylida;Strongylidae;Coronocyclus;Coronocyclus_labiatus
GTTTATAAATACTACAATGTAGCCTGTTACATTGTTTGTCGAATGGCGCTTGCATTCATTTGCAATCCCCGTTCTAGAAA
AGAAACATATTGCAACATGTACGTTAGCTATGTCTTAATAATAGATGAATGCGCTGTTACTACTGGATCGTTTAATGCCT
GTTAACGTTCCAATAGGGCCTGATGACAGCGCTTCGTTATCTGATCTGGCTATGGCTAACTACACAGAATGACATATATT
CGTTGTCACTGTTGACTTGTTTACCGCCTATTAACATTTCAGCAGTGCCTGTATGACAACGTTCTATATTGTCATTTGCA
A
>Eukaryota;Metazoa;Nematoda;Chromadorea;Strongylida;Strongylidae;Cylicocyclus;Cylicocyclus_nassatus
GTTTATAAATACTACAATGTGGCCTGTTACATTGTTTGTCGAATGGCGCTTGCATTCATTTGCGATCCCCATTCTAGAAA
AGAAGCATATTGCAACATGTATGTTAGCCATGCCTTAAAAACAGAAGTGAATGCGCTGTTACCGCTAGATCGTTTAATGC
CTGTTAACGATTTAGTGGGGCCTGATGACAGCGCTTCGTTATCTGATTTGGCTATGGCTAACTACACAGAATGACATATA
TTCGTTGTCACTGTTGACGTGTTTACCGCCTATTAACATTTCAGCAGTGCCTGTATGACAACGTTCTATATTGTCATTTG
CAATGCAACCTGAGCTCAGGCGTGACTACCCGCTGAACTTAAGCATATCATTTAGCG
>Eukaryota;Metazoa;Nematoda;Chromadorea;Strongylida;Strongylidae;Cylicostephanus;Cylicostephanus_minutus
GTTTATACATACTACAATGTGGCCTGTTACATTGTTTGTCGAATGGCGCTTGCATTCATTTGCAGTCCCCATTCTAGAAA
AGAAACATATTGCAACATGTATGTTGGCTAAGGCTAACTACACGGAATGACATATAATCGTTGTCACTGCTGAACGTTTA
CCGCATACTAACATTTTAGCAGTGCCTGTATGACAACGTTCTGTATTGTCATTTGCAA
>Eukaryota;Metazoa;Nematoda;Chromadorea;Strongylida;Strongylidae;Cylicostephanus;Cylicostephanus_minutus
GTTTATACATACTACAATGTGGCCTGTTACATTGTTTGTCGAATGGCGCTTGCATTCATTTGCAATCCCCATTCTAGAAA
AGAAACATATTGCAACATGTATGTTGGCTAAGGCTAACTACACGGAATGACATATAATCGTTGTCACTGCTGAATGTTTA
CCGCATACTAACATTTTAGCAGTGCCTGTATGACAACGTTTTGTATTGTCATTTGCAA
>Eukaryota;Metazoa;Nematoda;Chromadorea;Strongylida;Strongylidae;Cylicostephanus;Cylicostephanus_minutus
GTTTATAAATACTACAATGTGGCCTGTTACATTGTTTGTCGAATGGCGCTTGCATTTACTTGCAATCCCCATTCTAGAAA
AGAAACATATTGCAACATGTATGTTGGCTACGGCTAACTACACAGAATGACATATATTCGTTGTCACTGCTGAATGTTTA
CCGCATACTAACATTTCAGCAGTGCCTGTATGACAACGCTCTATACTGTCATTTGCAA
>Eukaryota;Metazoa;Nematoda;Chromadorea;Strongylida;Strongylidae;Cylicostephanus;Cylicostephanus_minutus
TACGTNTGGTTCAGGGTTGTTTATACATAYTACAATGTGGCCTGTTACATTGTTTGTCGAATGGCGCTTGCATTCATTTG
CAATCCCCATTCTAGAAAAGAAACATATTGCAACATGTATGTTGGCTACGGCTAACTACACAGAATGACATATATTCGTT
GTCACTGCTGAATGTTTACCGCATACTAACATTTTAGCAGTGCCTGTATGACAACGTTCTGTATTGTCATTTGCAATGC
>Eukaryota;Metazoa;Nematoda;Chromadorea;Strongylida;Strongylidae;Cylicostephanus;Cylicostephanus_minutus
TACGTCTGGTTTCAGGGTTGTTTATACATACTACAATGTGGCCTGTTACATTGTTTGTCGAATGGCGCTTGCATTCATTT
GCAATCCCCATTCTAGAAAAGAAACATATTGCAACATGTATGTTGGCTACGGCTAACTACACAGAATGACATATATTCGT
TGTCACTGCTGAATGTTTACCGCATACTAACATTTTAGCAGTGCCTGTATGACAACGTTCTGTATTGTCATTTGCAATGC
>Eukaryota;Metazoa;Nematoda;Chromadorea;Strongylida;Strongylidae;Cylicostephanus;Cylicostephanus_minutus
GTCTGGTYAGGGTTGTTTATACATACTACAATGTGGCCTGTTACATTGTTTGTCGAATGGCGCTTGCATTCATTTGCAAT
CCCCATTCTAGAAAAGAAACATATTGCAACATGTATGTTGGCTACGGCTAACTACACAGAATGACATATATTCGTTGTCA
CTGCTGAATGTTTACCGCATACTAACATTTTAGCAGTGCCTGTATGACAACGTTCTGTATTGTCATTTGCAATGC
>Eukaryota;Metazoa;Nematoda;Chromadorea;Strongylida;Strongylidae;Cylicostephanus;Cylicostephanus_minutus
GTTGTTTATACATACTACAATGTGGCCTGTTACATTGTTTGTCGAATGGCGCTTGCATTCATTTGCAATCCCCATTCTAG
AAAAGAAACATATTGCAACATGTATGTTGGCTACGGCTAACTACACAGAATGACATATATTCGTTGTCACTGCTGAATGT
TTACCGCATACTAACATTTTAGCAGTGCCTGTATGACAACGTTCTGTATTGTCATTTGCAATGC
>Eukaryota;Metazoa;Nematoda;Chromadorea;Strongylida;Strongylidae;Cylicocyclus;Cylicocyclus_ashworthi
GTTTATAAATACTACAATGTGGCCTGTTACATTGTTTGTCGAATGGCGCTTGCATTCATTTGCAATCCCCATTCTAGAAA
AGAAGCATATTGCAACATGTATGTTAGCTGCCTTAAGAGAAGTGAATGCGTTGTTACTGCTAGATCGTTTAATGCCTGTT
AACGATCTAGTGGGGCCTGATGACAGCGCTTCCTTATCTGATTTGGCTAYGGCTAACTACACAGAATGACATATATTCGT
TGTCACTGTTGACGTGTTTACCGCCTATTAACATTTCAGCAGTGCCTGTATGACAACGTTCTATAMTGTCATTTGCAA
>Eukaryota;Metazoa;Nematoda;Chromadorea;Strongylida;Strongylidae;Cylicocyclus;Cylicocyclus_insigne
GTTTATGAATACTACAATGTGGCCTGTTACATTGTTTGTCGAATGGCGCTTGCATTCATTTGCAATCCCCATTCTAGAAA
AGAAGCATATTGCAACATGTATGTTAGTTGTGCCTTAAGAACAGAAGTGAACGCGTTGTTACTGCTGAAACRTTTAATGC
CTGTTAACGTTTCAGTGGAGGCCTGATGACATCGCTTCGTTATCTGATTTGGCTATGGCTAACTACACAGAATGACATAT
ATTCGTTGTCACTGTTGACTTGTTTACCGCCTACTAACATTTCAGCAGTGCCTGTATGACAACGTTCTATATTGTCATTT
GCAA
>Eukaryota;Metazoa;Nematoda;Chromadorea;Strongylida;Strongylidae;Cylicostephanus;Cylicostephanus_minutus
TCTGGTTCAGGGTATATGTGTGGTTCAGGGTTGTTTAAAAATACTACAATGGGGCCTGACACAGTGTTTGTGGAATGGCG
CTCTCATTCATACGATATGTCTGGTTCAGGGTTGTTATATGTTTGGTTCAGGGTGGTTTATACATACTACAATGTGGCCT
GTTACATTGTTTGTCGAATGGCGCTTGCATTCATTTGCAATCCCCATTCTAGAAAAGAAACATATTGCAACATGTATGTT
GGCTACGGCTAACTACACAGAATGACATATTTTCGTTGTCACTGTTGAATGTTTACCGCATACTAACATTTTAGCAGTGC
CTGTATGACAACGTTCTGTATTGTCATTTGCAATGCAACCTGAGCTCA
>Eukaryota;Metazoa;Nematoda;Chromadorea;Strongylida;Strongylidae;Poteriostomum;Poteriostomum_imparidentatum
TATATACTACAATGTGGCCTGTAACATTGTTTGTCGAATGGCGCTTGCATTTACTTGCAATCCCCGTTCTAGAAAAGAAG
ATAATGCAACATGTACGTTGGATACGGTCTGCAAAACAGAGCCTAGGTTCGTTGTCACCATTAGTACGTTTACCGCCTGT
TAACGTTCTAGTGGGGCCTGATGACAGCGTTCTTTATTGTTCTGCAATGCGACTGTTAACAACTACACTGAATGGCATAT
ATTCGTTGTCACTGCTAATTTGTTTACCGCCTATTAACATCTTAGCAGTGCCTGTATGACAACGTTCTAT
>Eukaryota;Metazoa;Nematoda;Chromadorea;Strongylida;Strongylidae;Triodontophorus;Triodontophorus_nipponicus
TATATATACTACAATGTGGCCTGTAACATTGTTTGTCGAATGGCGCTTGCATTCATTTGCAATCCCCGTTCTAGTTAAGA
ATTATTGCAACATGTATATTGCTTAGTCACGATTCAGATTAACGTGAATAGTCACTACTAGATCGTTTACCGCCATTTAA
CGTCTAGTAGGGCCTGTATGACTATGCTACCGATCGTTATCTGTAATGTGGCTGTGGCATATTACACAGAATGACGTATA
ATCGTTGTAACTGCTAATATGTTTACCGCTTATTAACATTTTAGCAGGGCCTGTTGACAGCGGTCTATAA
>Eukaryota;Metazoa;Nematoda;Chromadorea;Strongylida;Strongylidae;Coronocyclus;Coronocyclus_coronatus
TATAAATACTACAATGTGGCCTGTTACATTGTTTGTCGAATGGCGCTTGCATTCATTTGCAATCCCCATTCTAGAAAAGA
AGCATATTGCAACATGTATGTTGGCTATATCTTTGGCTATGGCTAACTACACAGAATGACATATAATCGTTGTCACTGTT
GACTTGTTTACCGCCTACTAACAGTTCAGCAGTGCCTGTATGACAACGTTCTATATTGCTATTTGCAATGCAACCTGAGC
TCAGGCGTGACTACCCGCTGAACTTAAGCATATCATTT
>Eukaryota;Metazoa;Nematoda;Chromadorea;Strongylida;Strongylidae;Coronocyclus;Coronocyclus_coronatus
TATAAATACTACAATGTGGCCTGTTACATTGTTTGTCGAATGGCGCTTGCATTCATTTGCAATCCCCATTCTAGAAAAGA
AGCATATTGCAACATGTATGTTGGCTATATCTTTGGCTATGGCTAACTACACAGAATGACATATAATCGTTGTCACTGTT
GACTTGTTTACCGCCTACTAACATTTCAGCAGTGCCTGTATGACAACGTTCTATATTGTCATTTGCAATGCAACCTGAGC
TCAGGCGTGACTAACCGCTGAACTTAAGCATATCATTT
>Eukaryota;Metazoa;Nematoda;Chromadorea;Strongylida;Strongylidae;Coronocyclus;Coronocyclus_coronatus
TATAAATACTACAATGTGGCCTGTTACATTGTTTGTCGAATGGCGCTTGCATTCATTTGCAATCCCCATTCTAGAAAAGA
AGCATATTGCAACATGTATGTTGGCTATATCTTTGGCTATGGCTAACTACACAGAATGACATATAATCGTTGTCACTGTT
GACTTGTTTACCGCCTACTAACATTTCAGCAGTGCCTGTTTGACAACGTTCTATATTGTCATTTGCAATGCAACCTGAGC
TCAGGCGTGACTACCCGCTGAACTTAAGCATATCATTT
>Eukaryota;Metazoa;Nematoda;Chromadorea;Strongylida;Strongylidae;Coronocyclus;Coronocyclus_coronatus
TATAAATACTACAGTGTGGCCTGTTACATTGTTTGTCGAATGGCGCTTGCATTCATTTGCAATCCCCATTCTAGAAAAGA
AGCATATTGCAACATGTATGTTGGCTATATCTTTGGCTATGGCTAACTACACAGAATGACATATAATCGTTGTCACTGTT
GACTTGTTTACCGCCTACTAACATTTCAGCAGTGCCTGTATGACAACGTTCTATATTGTCATTTGCAATGCAACCTGAGC
TCAGGCGTGACTACCCGCTGAACTTAAGCATATCATTT
>Eukaryota;Metazoa;Nematoda;Chromadorea;Strongylida;Strongylidae;Coronocyclus;Coronocyclus_coronatus
TATAAATACTACAATGTGGCCTGTTACATTGTTTGTCGAATGGCGCTTGCATTCATTTGCAATCCCCATTCTAGAAAAGA
AGCATATTGCAACATGTATGTTGGCTATATCTTTGGCTATGGTTAACTACACAGAATGACATATAATCGTTGTCACTGTT
GACTTGTTTACCGCCTACTAACATTTCAGCAGTGCCTGTATGACAACGTTCTATATTGTCATTTGCAATGCAACCTGAGC
TCAGGCGTGACTACCCGCTGAACTTAAGCATATCATTT
>Eukaryota;Metazoa;Nematoda;Chromadorea;Strongylida;Strongylidae;Coronocyclus;Coronocyclus_coronatus
TATAAATACTACAATGTGGCCTGTTACATTGTTTGTCGAATGGCGCTTGCATTCATTTGCAATCCCCATTCTAGAAAAGA
AGCATATTGCAACATGTATGTCGGCTATATCTTTGGCTATGGCTAACTACACAGAATGACATATAATCGTTGTCACTGTT
GACTTGTTTACCGCCTACTAACATTTCAGCAGTGCCTGTATGACAACGTTCTATATTGTCATTTGCAATGCAACCTGAGC
TCAGGCGTGACTACCCGCTGAACTTAAGCATATCATTT
>Eukaryota;Metazoa;Nematoda;Chromadorea;Strongylida;Strongylidae;Coronocyclus;Coronocyclus_coronatus
TATAAATACTACAATGTGGCCTGTTACATTGTTTGTCGAATGGCGCTTGCATTCATTTGCAATCCCCATTCTAGAAAAGA
AGCATATTGCAACATGTATGTTGGCTATATCTTTGGCTATGGCTAACTACACAGAATGACATATAATCGTTGTCACTGTT
GACTTGTTTACCGCCTACTAACATTTCAGCAGTGCCTGTATGACAACGTTCTATATTGCCATTTGCAATGCAACCTGAGC
TCAGGCGTGACTACCCGCTGAACTTAAGCATATCATTT
>Eukaryota;Metazoa;Nematoda;Chromadorea;Strongylida;Strongylidae;Coronocyclus;Coronocyclus_coronatus
TATAAATACTACAATGTGGCCTGTTACATTGTTTGTCGAATGGCGCTTGCATTCATTTGCAACCCCCATTCTAGAAAAGA
AGCATATTGCAACATGTATGTTGGCTATATCTTTGGCTATGGCTAACTACACAGAATGACATATAATCGTTGTCACTGTT
GACTTGTTTACCGCCTACTAACATTTCAGCAGTGCCTGTATGACAACGTTCTATATTGTCATTTGCAATGCAACCTGAGC
TCAGGCGTGACTACCCGCTGAACTTAAGCATATCATTT
>Eukaryota;Metazoa;Nematoda;Chromadorea;Strongylida;Strongylidae;Coronocyclus;Coronocyclus_coronatus
TATAAATACTACAATGTGGCCTGTTACATTGTTTGTCGAATGGCGCTTGCATTCATTTGCAATCCCCATTCTAGAAAAGA
AGCATATTGCAACATGTATGTTGGCTATATCTTTGGCTATGGCTAACTACACAGAATGACATATAATCGTTGTCACTGTT
GACTTGTTTACCGCCTACTAACATTTCAGCAGTGCCTGTATGACAACGTTCTATATTGTCATTTGCAATGCAACCTGAGC
TCAGGCGTGACTACCCGCTGAACTTAAGCATATCATTT
>Eukaryota;Metazoa;Nematoda;Chromadorea;Strongylida;Strongylidae;Cylicostephanus;Cylicostephanus_calicatus
TATAAATACTACAATGTGGCCTGTTACATTGTTTGTCGAATGGCGCTTGCATTCATTTGCAATCCCCATTCTAGAAAAGA
AGCATATTGCAACATGTATGTTGGCTATGCCTTGAGAAAGAAATGAATGCGTTGTCACTACTGGATCGTTTAATGCCTGT
TAACGTTCCAGTGGGGCCTGACGACAGCGCTTCGTTATCTGATTTGGCTATGGCTAACTACACAGAATGGCATATATTCG
TTGTCACTGTTGACTTGTTTACCGCCTACTAACATTTCAGCAGTGCCTGTATGACAACGTTCTATATTGCCATTTGCAAT
GCAACCTGAGCTCAGGCGTGACTACCCGCTGAACTTAAGCATATCATTT
>Eukaryota;Metazoa;Nematoda;Chromadorea;Strongylida;Strongylidae;Cylicostephanus;Cylicostephanus_calicatus
TATAAATACTACAATGTGGCCTGTTACATTGTTTGTCGAATGGCGCTTGCATTCATTTGCAATCCCCATTCTAGAAGAGA
AGCATATTGCAACATGTATGTTGGCTATGCCTTAAAAACAGAAATGAATGCGTTGTCACTACTGGATCGTGTAATGCCTG
TTAACGTTCCAGTGGGGCCTAACGACAGCGCTTCGTTATCTGATTTGGCTATGGCTAACTACACAGAATGGCATATATTC
GTTGTCACTGTTGACTTGTTTACCGCCTACTAACATTTCAGCAGTGCCTGTATGACAACGTTCTATATTGCCATTTGCAA
TGCAACCTGAGCTCAGGCGTGACTACCCGCTGAACTTAAGCATATCATTT
>Eukaryota;Metazoa;Nematoda;Chromadorea;Strongylida;Strongylidae;Cylicostephanus;Cylicostephanus_calicatus
TATAAATACTACAATGTGGCCTATTACATTGTTTGTCGAATGGCGCTTGCATTCATTTGCAATCCCCATTCTAGAAAAGA
AGCATATTGCAACATGTATGTTGGCTATGTCTTAAAAACGGAAATGAATGCGTTGTTACTACTCGATCGTTTAATGCCTG
TTAACGTTCGAGTGGGGCCTGACGACAGCGTTTCGTTATCTGATTTGGCTATGGCTAACTACACAGAATGGCATATATTC
GTTGTCACTGTTGACTTGTTTACCGCCTACTAACATTTCAGCAGTGCCTGTATGACAACGTTCTATATTGCCATTTGCAA
TGCAACCTGAGCTCAGGCGTGACTACCCGCTGAACTTAAGCATATCATTT
>Eukaryota;Metazoa;Nematoda;Chromadorea;Strongylida;Strongylidae;Cylicostephanus;Cylicostephanus_calicatus
TATAAATACTACAATGTGGCCTATTACATTGTTTGTCGAATGGCGCTTGCATTCATTTGCAATCCCCATTCTAGAAAAGA
AGCATATTGCAACATGTATGTTGGCTATGTCTTAAAAACGGAAATGAATGCGTTGTTACTACTCGATCGTTTAATGCCTG
TTAACGTTCGAGTGGGGCCTGACGACAGCGTTTCGTTATCTGATTTGGCTATGGCTAACTACACAGAATGGCATATATTC
GTTGTCACTGTTGACTTGTTTACCGCCTATTAACATTTCAGCAGTGCCTGTATGACAACGTTCTATATTGCCATTTGCAA
TGCAACCTGAGCTCAGGCGTGACTACCCGCTGAACTTAAGCATATCATTT
>Eukaryota;Metazoa;Nematoda;Chromadorea;Strongylida;Strongylidae;Cylicostephanus;Cylicostephanus_calicatus
TATAAATACTACAATGTGGCCTATTACATTGTTTGTCGAATGGCGCTTGCATTCGTTTGCAATCCCCATTCTAGAAAAGA
AGCATATTGCAACATGTATGTTGGCTATGTCTTAAAAACGGAAATGAATGCGTTGTTACTACTCGATCGTTTAATGCCTG
TTAACGTTCGAGTGGGGCCTGACGACAGCGTTTCGTTATCTGATTTGGCTATGGCTAACTACACAGAATGGCATATATTC
GTTGTCACTGTTGACTTGTTTACCGCCTATTAACATTTCAGCAGTGCCTGTATGACAACGTTCTATATTGCCATTTGCAA
TGCAACCTGAGCTCAGGCGTGACTACCCGCTGAACTTAAGCATATCATTT
>Eukaryota;Metazoa;Nematoda;Chromadorea;Strongylida;Strongylidae;Cylicostephanus;Cylicostephanus_calicatus
TATAAATACTACAATGTGGCCTGTTACATTGTTTGTCGAATGGCGCTTGCATTCATTTGCAATCCCCATTCTAGAAAAGA
AGCATATTGCAACATGTATGTTGGCTATGTCTTAAAAACGGAAATGAATGCGTTGTTACTACTCGATCGTTTAATGCCTG
TTAACGTTCGAGTGGGGCCTGACGACAGCGTTTCGTTATCTGATTTGGCTATGGCTAACTACACAGAATGGCATATATTC
GTTGTCACTGTTGACTTGTTTACCGCCTATTAACATTTCAGCAGTGCCTGTATGACAACGTTCTATATTGCCATTTGCAA
TGCAACCTGAGCTCAGGCGTGACTACCCGCTGAACTTAAGCATATCATTT
>Eukaryota;Metazoa;Nematoda;Chromadorea;Strongylida;Strongylidae;Cylicostephanus;Cylicostephanus_calicatus
TATAAATACTACAATGTGGCCTGTTACATTGTTTGTCGAATGGCGCTTGCATTCATTTGCAATCCCCATTCTAGAAAAGA
AGCATATTGCAACATGTATGTTGGCTATGTCTTAAAAACGGAAATGAATGCGTTGTTACTACTCGATCGTTTAATGCCTG
TTAACGTTCGAGTGGAGCCTGACGACAGCGTTTCGTTATCTGATTTGGCTATGGCTAACTACACAGAATGGCATATATTC
GTTGTCACTGTTGACTTGTTTACCGCCTATTAACATTTCAGCAGTGCCTGTATGACAACGTTCTATATTGCCATTTGCAA
TGCAACCTGAGCTCAGGCGTGACTACCCGCTGAACTTAAGCATATCATTT
>Eukaryota;Metazoa;Nematoda;Chromadorea;Strongylida;Strongylidae;Cylicostephanus;Cylicostephanus_calicatus
TATAAATACTACAATGTGGCCTGTTACATTGTTTGTCGAATGGCGCTTGCATTCATTTGCAGTCCCCATTCTAGAAAAGA
AGCATATTGCAACATGTATGTTGGCTATGTCTCAAAAACGGAAATGAATGAGTTGTTACTACTGGATCGTTTAATGCCTG
TTAACGTTCCAGTGGGGCCTGACGACAGCGCTTCGTTATCTGATTTGGCTATGGCTAACTACACAGAATGGCATATATTC
GTTGTCACTGTTGACTTGTTTACCGCCTATTAACATTTCAGCAGTGCCTGTATGACAACGTTTTATATTGCCATTTGCAA
TGCAACCTGAGCTCAGGCGTGACTACCCGCTGAACTTAAGCATATCATTT
>Eukaryota;Metazoa;Nematoda;Chromadorea;Strongylida;Strongylidae;Cylicostephanus;Cylicostephanus_calicatus
TATAAATACTACAATGTGGCCTGTTACATTGTTTGTCGAATGGCGCTTGCATTCATTTGCAATCCCCATTCCAGAAAAGA
AGCATATTGCAACATGTATGTTGGCTATGTCTCAAAAACGGAAATGAATGAGTTGTTACTACTGGATCGTTTAATGCCTG
TTAACGTTCCAGTGGGGCCTGACGACAGCGCTTCGTTATCTGATTTGGCTATGGCTAACTACACAGAATGGCATATATTC
GTTGTCACTGTTGACTTGTTTACCGCCTATTAACATTTCAGCAGTGCCTGTATGACAACGTTTTATATTGCCATTTGCAA
TGCAACCTGAGCTCAGGCGTGACTACCCGCTGAACTTAAGCATATCATTT
>Eukaryota;Metazoa;Nematoda;Chromadorea;Strongylida;Strongylidae;Cylicostephanus;Cylicostephanus_calicatus
TATAAATACTACAATGTGGCCTGTTACATTGTTTGTCGAATGGCGCTTGCATTCATTTGCAATCCCCATTCTAGTAAAGA
AGCATATTGCAACATGTATGTTGGCTATGTCCCAAAAACGGAAATGAATGCGTTGTTACTACTGGATTGTTTAATGCCTG
TTAACGTTCCAGTGGGGCCTGACGACAGCGCTTCGTTATCTGATTTGGCTATGGCTAACTACACAGAATGGCATATATTC
GTTGTCACTGTTGACTTGTTTACCGCCTATTAACATTTCAGCAGTGCCTGTATGACAACGTTTTATATTGCCATTTGCAA
TGCAACCTGAGCTCAGGCGTGACTACCCGCTGAACTTAAGCATATCATTT
>Eukaryota;Metazoa;Nematoda;Chromadorea;Strongylida;Strongylidae;Cylicostephanus;Cylicostephanus_calicatus
TATAAATACTACAATGTGGCCTGTTACATTGTTTGTCGAATGGCGCTTGCATTCATTTGCAATCCCCATTCTAGAAAAGA
AGCATATTGCAACATGTATGTTGGCTATGTCCCAAAAACGGAAATGAATGCGTTGTTACTACTGGATCGTTTAATGCATG
TTAACGTTCCAGTGGGGCCTGACGACAGCGCTTCGTTATCTGATTTGGCTATGGCTAACTACACAAAATGGCATATATTC
GTTGTCACTGTTGACTTGTTTACCGCCTATTAACATTTCAGCAGTGCCTGTATGACAACGTTTTATATTGCCATTTGCAA
TGCAACCTGAGCTCAGGCGTGACTACCCGCTGAACTTAAGCATATCATTT
>Eukaryota;Metazoa;Nematoda;Chromadorea;Strongylida;Strongylidae;Cylicostephanus;Cylicostephanus_calicatus
TATAAATACTACAATGTGGCCTGTTACATTGTTTGTCGAATGGCGCTTGCATTCATTTGCAATCCCCATTCTAGAAAAGA
AGCATATTGCAACATGTATGTTGGCTATGTCCCAAAAACGGAAATGAATGCGTTGTTACTACTGGATCGTTTAATGCCTG
TTAACGTTCCAGTGGGGCCTGACGACAGCGCTTCGTTATCTGATTTGGCTATGGCTAACTACACAGAATGGCATATATTC
GTTGTCACTGTTGACTTGTTTACCGCCTATTAACATTTCAGCAGTGCATGTATGACAACGTTTTATATTGCCATTTGCAA
TGCAACCTGAGCTCAGGCGTGACTACCCGCTGAACTTAAGCATATCATTT
>Eukaryota;Metazoa;Nematoda;Chromadorea;Strongylida;Strongylidae;Cylicostephanus;Cylicostephanus_calicatus
TATAAATACTAAAATGTGGCCTGTTACATTGTTTGTCGAATGGCGCTTGCATTCATTTGCAATCCCCATTCTAGAAAAGA
AGCATATTGCAACATGTATGTTGGCTATGTCCCAAAAACGGAAATGAATGCGTTGTTACTACTGGATCGTTTAATGCCTG
TTAACGTTCCAGTGGGGCCTGACGACAGCGCTTCGTTATCTGATTTGGCTATGGCTAACTACACAGAATGGCATATATTC
GTTGTCACTGTTGACTTGTTTACCGCCTATTAACATTTCAGCAGTGCCTGTATGACAACGTTTTATATTGCCATTTGCAA
TGCAACCTGAGCTCAGGCGTGACTACCCGCTGAACTTAAGCATATCATTT
>Eukaryota;Metazoa;Nematoda;Chromadorea;Strongylida;Strongylidae;Cylicostephanus;Cylicostephanus_calicatus
TATAAATACTACAATGTGGCCTGTTACATTGTTTGTCGAATGGCGCTTGCATTCATTTGCAATCCCCATTCTAGAAAAGA
AGCATATTGCAACATGTATGTTGGCTATGTCCCAAAAACGAGAATGAATGCGTTGTTACTACTGGATCGTTTAATGCCTG
TTAACGTTCCAGTGGGGCCTGACGACAGCGCTTCGTTATCTGATTTGGCTATGGCTAACTACACAGAATGGCATATATTC
GTTGTCACTGTTGACTTGTTTACCGCCTATTAACATTTCAGCAGTGCCTGTATGACAACGTTTTATATTGCCATTTGCAA
TGCAACCTGAGCTCAGGCGTGACTACCCGCTGAACTTAAGCATATCATTT
>Eukaryota;Metazoa;Nematoda;Chromadorea;Strongylida;Strongylidae;Cylicostephanus;Cylicostephanus_calicatus
TATAAATACTACAATGTGGCCTGTTACATTGTTTGTCGAATGGCGCTTGCATTCATTTGCAATCCCCATTCTAGAAAAGA
AGCATATTGCAACATGTATGTTGGCTATGCCTCAAAAACGGAAATGAATGCGTTGTTACTACTGGATCGTTTAATGCCTG
TTAACGTTCCAGTGGGGCCTGACGACAGCGCTTCGTTATCTGATTTGGCTATGGCTAACTACACAGAATGGCATATATTC
GTTGTCACTGTTGACTTGTTTACCGCCTATTAACATTTCAGCAGTGCCTGTATGACAACGTTTTATATTGCCATTTGCAA
TGCAACCTGAGCTCAGGCGTGACTACCCGCTGAACTTAAGCATATCATTT
>Eukaryota;Metazoa;Nematoda;Chromadorea;Strongylida;Strongylidae;Cylicostephanus;Cylicostephanus_calicatus
TATAAATACTACAATGTGGCCTGTTACATTGTTTGTCGAATGGCGCTTGCATTCATTTGCAATCCCCATTCTAGAAAAGA
AGCATATTGCAACATGTATGTTGGCTATGCCTCAAAAACGGAAATGAATGCGTTGTTACTACTGGATCGTTTAATGCCTG
TTAACGTTCCAGTGGGGCCTGACGACAGCGCTTCGTTATCTGATTTGGCTATGGCTAACTACACAGAATGGCATATATTC
GTTGTCACTGTTGACTTGTTTACCGCCTATTAACATTTCAGCAGTGCCTGTATGACAACGTTTTGTATTGCCATTTGCAA
TGCAACCTGAGCTCAGGCGTGACTACCCGCTGAACTTAAGCATATCATTT
>Eukaryota;Metazoa;Nematoda;Chromadorea;Strongylida;Strongylidae;Cylicostephanus;Cylicostephanus_calicatus
TATAAATACTACAATGTGGCCTGTTACATTGTTTGTCGAATGGCGCTTGCATTCATTTGCAATCCCCATTCTAGAAAAGA
AGCATATTGCAACATGTATGTTGGCTATGTCCCAAAAACGGAAATGAATGCGTTGTTACTACTGGATCGTTTAATGCCTG
TTAACGTTCCAGTGGGGCCTGACGACAGCGCTTCGTTATCTGATTTGGCTATGGCTAACTACACAGAATGGCATATATTC
GTTGTCACTGTTGACTTGTTTACCGCCTATTAACATTTCAGCAGTGCCTGTATGACAACGTTTTGTATTGCCATTTGCAA
TGCAACCTGAGCTCAGGCGTGACTACCCGCTGAACTTAAGCATATCATTT
>Eukaryota;Metazoa;Nematoda;Chromadorea;Strongylida;Strongylidae;Cylicostephanus;Cylicostephanus_calicatus
TATAAATACTACAATGTGGCCTGTTACATTGTTTGTCGAATGGCGCTTGCATTCATTTGCAATCCCCATTCTAGAAAAGA
AGCATATTGCAACATGTATGTTGGCTATGTCCCAAAAACGGAAATGAATGCGTTGTTACTACTGGATCGTTTAATGCCTG
TTAACGTTCCAGTGGGGCCTGACGACAGCGCTTCGTTATCTGATTTGGCTATGGCTAACTACACAAAATGGCATATATTC
GTTGTCACTGTTGACTTGTTTACCGCCTATTAACATTTCAGCAGTGCCTGTATGACAACGTTTTATATTGCCATTTGCAA
TGCAACCTGAGCTCAGGCGTGACTACCCGCTGAACTTAAGCATATCATTT
>Eukaryota;Metazoa;Nematoda;Chromadorea;Strongylida;Strongylidae;Cylicostephanus;Cylicostephanus_calicatus
TATAAATACTACAATGTGGCCTGTTACATTGTTTGTCGAATGGCGCTTGCATTCATTTGTAATCCCCATTCTAGAAAAGA
AGCATATTGCAACATGTATGTTGGCTATGTCCCAAAAACGGAAATGAATGCGTTGTTACTACTGGATCGTTTAATGCCTG
TTAACGTTCCAGTGGGGCCTGACGACAGCGCTTCGTTATCTGATTTGGCTATGGCTAACTACACAGAATGGCATATATTC
GTTGTCACTGTTGACTTGTTTACCGCCTATTAACATTTCAGCAGTGCCTGTATGACAACGTTTTATATTGCCATTTGCAA
TGCAACCTGAGCTCAGGCGTGACTACCCGCTGAACTTAAGCATATCATTT
>Eukaryota;Metazoa;Nematoda;Chromadorea;Strongylida;Strongylidae;Cylicostephanus;Cylicostephanus_calicatus
TATAAATACTACAATGTGGCCTGTTACATTGTTTGTCGAATGGCGCTTGCATTCATTTGCAATCCCCATTCTAGAAAAGA
AGCATATTGCAACATGTATGTTGGCTATGTCCCAAAAACGGAAATGAATGCGTTGTTACTACTGGATCGTTTAATGCCTG
TTAACGTTCCAGTGGGGCCTGACGACAGCGCTTCGTTATCTGATTTGGCTATGGCTAACTACACAGAATGGCATATATTC
GTTGTCACTGTTGACTTGTTTACCGCCTATTAACATTTCAGCAGTGCCTGTATGACAACGTTTTATATTGCCATTTGCAA
TGCAACCTGAGCTCAGGCGTGACTACCCGCTGAACTTAAGCATATCATTT
>Eukaryota;Metazoa;Nematoda;Chromadorea;Strongylida;Strongylidae;Cylicostephanus;Cylicostephanus_longibursatus
TATAAATACTACAATGTGGCCTGTTACATTGTTTGTCGAATGGCGCTTGCATTCATTTGCAATCCCCATTCTAGAGAAGA
AGCATATTGCAACATGTATGTTGGCTCTGCCTGAAGAATAGAAGTGAATGCGTTGTTACTGCTAGATCGTTTAATGCCTG
TTAACGTTCCAGCAGGGCCTGATGACAGCGCTTCGTTATCTGATTTGGCTATAGCTAATTACACAGAATGACATATATTC
GTTGTCACTGTTGACTTGTTTACCGCCTACTAACATTTCAGCAGTGCCTGTATGACAACGTTCTATAATGTCATTTGCAA
TGCAACCTGAGCTCAGGCGTGACTACCCGCTGAACTTAAGCATATCATTT
>Eukaryota;Metazoa;Nematoda;Chromadorea;Strongylida;Strongylidae;Cylicostephanus;Cylicostephanus_longibursatus
TATAAATACTACAATGTGGCCTGTTACATTGTTTGTCGAATGGCGCTCGCATTCATTTGCAATCCCCATTCTAGAGAAGA
AGCATATTGCAACATGTATGTTGGCTATGCCTGAAGAACAGAAGTGAATGCGTTGTTACTGCTAAATCGTTTAATGCCTG
TTAACGTTCCAGCAGGGCCTGATGACAGCGCTTCGTTATCTGATTTGGCTATAGCTAATTACACAGAATGACATATATTC
GTTGTCACTGTTGACTTGTTTACCGCCTACTAACATTTCAGCAGTGCCTGTGTGACAACGTTCTATAATGTCATTTGCAA
TGCAACCTGAGCTCAGGCGTGACTACCCGCTGAACTTAAGCATATCATTT
>Eukaryota;Metazoa;Nematoda;Chromadorea;Strongylida;Strongylidae;Cylicostephanus;Cylicostephanus_longibursatus
TATAAATACTACAATGTGGCCTGTTACATTGTTTGTCGAATGGCGCTCGCATTCATTTGCAATCCCCATTCTAGAGAAGA
AGCATATTGCAACATGTATGTTGGCTATGCCTGAAGAACAGAAGTGAATGCGTTGTTACTGCTAAATCGTTTAATGCCTG
TTAACGTTCCAGCAGGGCCTGATGACAGCGCCTCGTTATCTGATTTGGCTATAGCTAATTACACAGAATGACATATATTC
GTTGTCACTGTTGACTTGTTTACCGCCTACTAACATTTCAGCAGTGCCTGTATGACAACGTTCTATAATGTCATTTGCAA
TGCAACCTGAGCTCAGGCGTGACTACCCGCTGAACTTAAGCATATCATTT
>Eukaryota;Metazoa;Nematoda;Chromadorea;Strongylida;Strongylidae;Cylicostephanus;Cylicostephanus_longibursatus
TATAAATACTACAATGTGGCCTGTTACATTGTTTGTCGAATGGCGCTCGCATTCATTTGCAATCCCCATTCTAGAGAAGA
AGCATATTGCAACATGTATGTTGGCTATGCCTGAAGAACAGAAGTGAATGCGTTGTTACTGCTAAATCGTTTAATGCCTG
TTAACGTTCCAGCAGGGCCTGATGACAGCGCTTCGTTATCTGATTTGGCTATAGCTAATTACACAGAATGACATATATTC
GTTGTCACTGTTGACTTGTTTACCGCCTACTAACATTTCAGCAGTGCCTGTATGACAACGTTCTATAATGTCATTTGCAA
TGCAACCTGAGCTCAGGCGTGACTACCCGCTGAACTTAAGCATATCATTT
>Eukaryota;Metazoa;Nematoda;Chromadorea;Strongylida;Strongylidae;Cylicostephanus;Cylicostephanus_longibursatus
TATAAATACTACAATGTGGCCTGTTACATTGTTTGTCGAATGGCGCTTGCATTCATTTGCAATCCCCATTCTAGAAAAGA
AGCATATTGCAACATGTATGTTGGCTATGCCTGAGGAACAGAAGTGAATGCGTTGTTACTGCTGGATCGTTTAATGCCTG
TTAACGTTCCAGCAGGGCCTGATGACAGCGCTTCGTTATCTGATTTGGCTATAGCTAATTACACAGAATGACATATATTC
GTTGTCACTGTTGACTTGTTTACCGCCTACTAACATTTCAGCAGTGCCTGTGTGACAACGTTCTATAATGTCATTTGCAA
TGCAACCTGAGCTCAGGCGTGACTACCCGCTGAACTTAAGCATATCATTT
>Eukaryota;Metazoa;Nematoda;Chromadorea;Strongylida;Strongylidae;Cylicostephanus;Cylicostephanus_longibursatus
TATAAATACTACAATGTGGCCTGTTACATTGTTTGTCGAATGGCGCTTGCATTCATTTGCAATCCCCATTCTAGAAAAGA
AGCATATTGCAACATGTATGTTGGCTATGCCTGAGGAACAGAAGTGAATGCGTTGTTACTGCTAGATCGTTTAATGCCTG
TTAACGTTCCAGCAGGGCCTGATGACAGCGCTTCGTTATCTGATTTGGCTATAGCTAATTACACAGAATGACATATATTC
GTTGTCACTGTTGACTTGTTTACCGCCTACTAACATTTCAGCAGTGCCTGTATGACAACGTTCTATAATGTCATTTGCAA
TGCAACCTGAGCTCAGGCGTGACTACCCGCTGAACTTAAGCATATCATTT
>Eukaryota;Metazoa;Nematoda;Chromadorea;Strongylida;Strongylidae;Cylicostephanus;Cylicostephanus_longibursatus
TATAAATACTACAATGTGGCCTGTTACATTGTTTGTCGAATGGCGCTTGCATTCATTTGCAATCCCCATTCTAGAAAAGA
AGCATATCGCAACATGTATGTTGGCTATGCCTGAGGAACAGAAGTGAATGCGTTGTTACTGCTAGATCGTTTAATGCCTG
TTAACGTTCCAGCAGGGCCTGATGACAGCGCTTCGTTATCTGATTTGGCTATAGCTAATTACACAGAATGACATATATTC
GTTGTCACTGTTGACTTGTTTACCGCCTACTAACATTTCAGCAGTGCCTGTATGACAACGTTCTATAATGTCATTTGCAA
TGCAACCTGAGCTCAGGCGTGACTACCCGCTGAACTTAAGCATATCATTT
>Eukaryota;Metazoa;Nematoda;Chromadorea;Strongylida;Strongylidae;Cylicostephanus;Cylicostephanus_longibursatus
TATAAATACTACAATGTGGCCTGTTACATTGTTTGTCGAATGGCGCTTGCATTCATTTGCAATCCCCATTCTAGAGAAGA
AGCATATTGCAACATGTATGTTGGCTCTGCCTGAGGAACAGAAGTGAATGCGTTGTTACTGCTAGATGGTTTAATGCCTG
TTAACGTTCCAGCAGGGCCTGATGGCAGCGCTTCGTTATCTGATTTGGCTATAGCTAATTACACAGAATGACATATATTC
GTTGTCACTGTTGACTTGTTTACCGCCTACTAACATTTCAGCAGTGCCTGTATGACAACGTTCTATAATGTCATCTGCAA
TGCAACCTGAGCTCAGGCGTGACTACCCGCTGAACTTAAGCATATCATTT
>Eukaryota;Metazoa;Nematoda;Chromadorea;Strongylida;Strongylidae;Cylicostephanus;Cylicostephanus_longibursatus
TATAAATACTACAATGTGGCCTGTTACATTGTTTGTCGAATGGCGCTTGCATTCATTTGCAATCCCCATTCTAGAGAAGA
AGCATATTGCAACATGTATGTTGGCTCTGCCTGAGGAACAGAAGTGAATGCGTTGTTACTGCTAGATGGTTTAATGCCTG
TTAACGTTCCAGCAGGGCCTGATGGCAGCGCTTCGTTATCTGATTTGGCTATAGCTAATTACACAGAATGACATATATTC
GTTGTCACTGTTGACTTGTTTACCGCCTACTAACATTTCAGCAGTGCCTGTATGACAACGTTCTATAATGTCATTTGCAA
TGCAACCTGAGCTCAGGCGTGACTACCCGCTGAACTTAAGCATATCATTT
>Eukaryota;Metazoa;Nematoda;Chromadorea;Strongylida;Strongylidae;Cylicostephanus;Cylicostephanus_longibursatus
TATAAATACTACAATGTGGCCTGTTACATTGTTTGTCGAATGGCGCTCGCATTCATTTGCAATCCCCATTCTAGAGAAGA
AGCATATTGCAACATGTATGTTGGCTCTGCCTGAGGAACAGAAGTGAATGCGTTGTTACTGCTAGATGGTTTAATGCCTG
TTAACGTTCCAGCAGGGCCTGATGACAGCGCTTCGTTATCTGATTTGGCTATAGCTAATTACACAGAATGACATATATTC
GTTGTCACTGTTGACTTGTTTACCGCCTACTAACATTTCAGCAGTGCCTGTATGACAACGTTCTATAATGTCATTTGCAA
TGCAACCTGAGCTCAGGCGTGACTACCCGCTGAACTTAAGCATATCATTT
>Eukaryota;Metazoa;Nematoda;Chromadorea;Strongylida;Strongylidae;Cylicostephanus;Cylicostephanus_longibursatus
TATAAATACTACAATGTGGCCTGTTACATTGTTTGTCGAATGGCGCTTGCATTCATTTGCAATCCCCATTCTAGAGAAGA
AGCATATTGCAACATGTATGTTGGCTCTGCCTGAGGAACAGAAGTGAATGCGTTGTTACTGCTAGATGGTTTAATGCCTG
TTAACGTTCCAGCAGGGCCTGATGACAGCGCTTCGTTATCTGATTTGGCTATAGCTAATTACACAGAATGACATATATTC
GTTGTCACTGTTGACTTGTTTACCGCCTACTAACATTTCAGCAGTGCCTGTATGACAACGTTCTATAATGTCATTTGCAA
TGCAACCTGAGCTCAGGCGTGACTACCCGCTGAACTTAAGCATATCATTT
>Eukaryota;Metazoa;Nematoda;Chromadorea;Strongylida;Strongylidae;Cylicostephanus;Cylicostephanus_longibursatus
TATAAATACTACAATGTGGCCTGTTACATTGTTTGTCGAATGGCGCTTGCATTCATTTGCAATCCCCATTCTAGAAAAGA
AGCATATTGCAACATGTATGTTGGCTCTGCCTGAGGAACAGAAGTGAATGCGTTGTTACTGCTAGATGGTTTAATGCCTG
TTAACGTTCCAGCAGGGCCTGATGACAGCGCTTCGTTATCTGATTTGGCTATAGCTAATTACACAGAATGACATATATTC
GTTGTCACTGTTGACTTGTTTACCGCCTACTAACATTTCAGCAGTGCCTGTGTGACAACGTTCTATAATGTCATTTGCAA
TGCAACCTGAGCTCAGGCGTGACTACCCGCTGAACTTAAGCATATCATTT
>Eukaryota;Metazoa;Nematoda;Chromadorea;Strongylida;Strongylidae;Cylicostephanus;Cylicostephanus_longibursatus
TATAAATACTACAATGTGGCCTGTTACATTGTTTGTCGAATGGCGCTTGCATTCATTTGCAATCCCCATTCTAGAAAAGA
AGCATATTGCAACATGTATGTTGGCTCTGCCTGAGGAACAGAAGTGAATGCGTTGTTACTGCTAGATGGTTTAATGCCTG
TTAACGTTCCAGCAGGGCCTGATGACAGCGCTTCGTTATCTGATTTGGCTATAGCTAATTACACAGAATGACATATATTC
GTTGTCACTGTTGACTTGTTTACCGCCTACTAACATTTCAGCAGTGCCTGTATGACAACGTTCTATAATGTCATTTGCAA
TGCAACCTGAGCTCAGGCGTGACTACCCGCTGAACTTAAGCATATCATTT
>Eukaryota;Metazoa;Nematoda;Chromadorea;Strongylida;Strongylidae;Cylicostephanus;Cylicostephanus_longibursatus
TATAAATACTAAAATGTGGCCTGTTACATTGTTTGTCGAATGGCGCTCGCATTCATTTGCAATCCCCATTTTAGAAAAGA
AGCATATTGCAACATGTATGTTGGCTATGCCTGAGGAACAGAAGTGAATGCGTTGTTACTGCTAGATGGTTTAATGCCTG
TTAACGTTCCAGCAGCGCCTGATGACAGCGCTTCGTTATCTGATTTGGCTATAGCTAATTACACAGAATGACATATATTC
GTTGTCACTGTTGACTTGTTTACCGCCTACTAACATTTCAGCAGTGCCTGTATGACAACGTTCTATAATGTCATTTGCAA
TGCAACCTGAGCTCAGGCGTGACTACCCGCTGAACTTAAGCATATCATTT
>Eukaryota;Metazoa;Nematoda;Chromadorea;Strongylida;Strongylidae;Cylicostephanus;Cylicostephanus_longibursatus
TATAAATACTACAATGTGGCCTGTTACATTGTTTGTCGAATGGCGCTCGCATTCATTTGCAATCCCCATTTTAGAAAAGA
AGCATATTGCAACATGTATGTTGGCTATGCCTGAGGAACAGAAGTGAATGCGTTGTTACTGCTAGATGGTTTAATGCCTG
TTAACGTTCCAGCAGGGCCTGATGACAGCGCTTCGTTATCTGATTTGGCTATAGCTAATTACACAGAATGACATATATTC
GTTGTCACTGTTGACTTGTTTACCGCCTACCAACATTTCAGCAGTGCCTGTATGACAACGTTCTATAATGTCATTTGCAA
TGCAACCTGAGCTCAGGCGTGACTACCCGCTGAACTTAAGCATATCATTT
>Eukaryota;Metazoa;Nematoda;Chromadorea;Strongylida;Strongylidae;Cylicostephanus;Cylicostephanus_longibursatus
TATAAATACTACAATGTGGCCTGTTACATTGTTTGTCGAATGGCGCTCGCATTCATTTGCAATCCCCATTTTAGAAAAGA
AGCATATTGCAACATGTATGTTGGCTATGCCTGAGGAACAGAAGTGAATGCGTTGTTACTGCTAGATGGTTTAATGCCTG
TTAACGTTCCAGCAGGGCCTGATGACAGCGCTTCGTTATCTGATTTGGCTATAGCTAATTACACAGAATGACATATATTC
GTTGTCACTGTTGACTTGTTTACCGCCTACTAACATTTCAGCAGTGCCTGTATGACAACGTTCTATAATGTCATTTGCAA
TGCAACCTGAGCTCAGGCGTGACTACCCGCTGAACTTAAGCATATCATTT
>Eukaryota;Metazoa;Nematoda;Chromadorea;Strongylida;Strongylidae;Cylicostephanus;Cylicostephanus_longibursatus
TATAAATACTACAATGTGGCCTGTTACATTGTTTGTCGAATGGCGCTCGTATTCATTTGCAATCCCCATTCTAGAAAAGA
AGCATATTGCAACATGTATGTTAGCTATGCCTGAGGAACAGAAGTGAATGCGTTGTTACTGCTAGATGGTTTAATGCCTG
TTAACGTTCCAGCAGGGCCTGATGACAGCGCTTCGTTATCTGATTTGGCTATAGCTAATTACACAGAATGACATATATTC
GTTGTCACTGTTGACTTGTTTACCGCCTACTAACATTTCAGCAGTGCCTGTATGACAACGTTCTATAATGTCATTTGCAA
TGCAACCTGAGCTCAGGCGTGACTACCCGCTGAACTTAAGCATATCATTT
>Eukaryota;Metazoa;Nematoda;Chromadorea;Strongylida;Strongylidae;Cylicostephanus;Cylicostephanus_longibursatus
TATAAATACTACAATGTGGCCTGTTACATTGTTTGTCGAATGGCGCTCGCATTCATTTGCAATCCCCATTCTAGAAAAGA
AGCATATTGCAACATGTATGTTGGCTATGCCTGAGGAACAGAAGTGAATGCGTTGTTACTGCTAGATGGTTTAATGCCTG
TTAACGTTCCAGCAGCGCCTGATGACAGCGCTTCGTTATCTGATTTGGCTATAGCTAATTACACAGAATGACATATATTC
GTTGTCACTGTTGACTTGTTTACCGCCTACTAACATTTCAGCAGTGCCTGTGTGACAACGTTCTATAATGTCATTTGCAA
TGCAACCTGAGCTCAGGCGTGACTACCCGCTGAACTTAAGCATATCATTT
>Eukaryota;Metazoa;Nematoda;Chromadorea;Strongylida;Strongylidae;Cylicostephanus;Cylicostephanus_longibursatus
TATAAATACTACAATGTGGCCTGTTACATTGTTTGTCGAATGGCGCTCGCATTCATTTGCAATCCCCATTCTAGAAAAGA
AGCATATTGCAACATGTATGTTGGCTATGCCTGAGGAACAGAAGTGAATGCGTTGTTACTGCTAGATGGTTTAATGCCTG
TTAACGTTCCAGCAGCGCCTGATGACAGCGCTTCGTTATCTGATTTGGCTATAGCTAATTACACAGAATGACATATATTC
GTTGTCACTGTTGACTTGTTTACCGCCTACTAACATTTCAGCAGTGCCTGTATGACAACGTTCTATAATGTCATTTGCAA
TGCAACCTGAGCTCAGGCGTGACTACCCGCTGAACTTAAGCATATCATTT
>Eukaryota;Metazoa;Nematoda;Chromadorea;Strongylida;Strongylidae;Cylicostephanus;Cylicostephanus_longibursatus
TATAAATACTACAATGTGGCCTGTTACATTGTTTGTCGAATGGCGCTCGCATTCATTTGCAATCCCCATTCTAGAAAAGA
AGCATATTGCAACATGTATGTTGGCTATGCCTGAGGAACAGAAGTGAATGCGTTGTTACTGCTAGATGGTTTAATGCCTG
CTAACGTTCCAGCAGCGCCTGATGACAGCGCTTCGTTATCTGATTTGGCTATAGCTAATTACACAGAATGACATATATTC
GTTGTCACTGTTGACTTGTTTACCGCCTACTAACATTTCAGCAGTGCCTGTATGACAACGTTCTATAATGTCATTTGCAA
TGCAACCTGAGCTCAGGCGTGACTACCCGCTGAACTTAAGCATATCATTT
>Eukaryota;Metazoa;Nematoda;Chromadorea;Strongylida;Strongylidae;Cylicostephanus;Cylicostephanus_minutus
TATACATACTACAATGTGGCCTGTTACATTGTTTGTCGAATGGCGCTTGCATTCATTTGCAATCCCCATTCTAGAAAAGA
AACATATTGCAACATGTATGTTGGCTAAGGCTAACTACACGGAATGACATATAATCGTTGTCACTGCTGAATGTTTACCG
CATACTAACATTTTAGCAGTGCCTGTATGACAACGTTTTGTACTGTCATTTGCAATGCAACCTGAGCTCAGGCGTGACTA
CCCGCTGAACTTAAGCATATCATTT
>Eukaryota;Metazoa;Nematoda;Chromadorea;Strongylida;Strongylidae;Cylicostephanus;Cylicostephanus_minutus
TATACATACTACAATGTGGCCTGTTACATTGTTTGTCGAATGGCGCTTGCATTCATTTGCAATCCCCATTCTAGAAAAGA
AACATATTGCAACATGTATGTTGGCTAAGGCTAACTACACGGAATGACATATAATCGTTGTCACTGCTGAATGTTTACCG
CATACTAACATTTTAGCAGTGCCTGTATGACAACGTTTTGTATTGTCATTTGCAATGCAACCTGAGCTCAGGCGTGACTA
CCCGCTGAACTTAAGCATATCATTT
>Eukaryota;Metazoa;Nematoda;Chromadorea;Strongylida;Strongylidae;Cylicostephanus;Cylicostephanus_minutus
TATACATACTACAATGTGGCCTGTTACATTGTTTGTCGAATGGCGCTTGCATTTACTTGCAATCCCCATTCTAGAAAAGA
AACATATTGCAACATGTATGTTGGCTACGGCTAACTACACAGAATGACATATATTCGTTGTCACTGCTGAATGTTTACCG
CATACTAACATTTCAGCAGTGCCTTTTTGAGAACGCTCTATACTGTCATTTGCAATGCAACCTGAGCTCAGGCGTGACTA
CCCGCTGAACTTAAGCATATCATTT
>Eukaryota;Metazoa;Nematoda;Chromadorea;Strongylida;Strongylidae;Cylicostephanus;Cylicostephanus_minutus
TATAAATACTACAATGTGGCCTGTTACATTGTTTGTCGAATGGCGCTTGCATTTACTTGCAATCCCCATTCTAGAAAAGA
AACATATTGCAACATGTATGTTGGCTACGGCTAACTACACAGAATGACATATATTCGTTGTCACTGCTGAATGTTTACCG
CATACTAACATTTCAGCAGTGCCTGTTTGAAAACGTTCTATACTGTCATTTGCAATGCAACCTGAGCTCAGGCGTGACTA
CCCGCTGAACTTAAGCATATCATTT
>Eukaryota;Metazoa;Nematoda;Chromadorea;Strongylida;Strongylidae;Cylicostephanus;Cylicostephanus_minutus
TATAAATACTACAATGTGGCCTGTTACATTGTTTGTCGAATGGCGCTTGCATTTACTTGCAATCCCCATTCTAGAAAAGA
AACATATTGCAACGTGTATGTTGGCTACGGCTAACTACACAGAATGACATATATTCGTTGTCACTGCTGAATGTTTACCG
CATACTAACATTTCAGCAGTGCCTGTATGACAACGTTCTATAATGTCATTTGCAATGCAACCTGACCTCAGGCGTGACTA
CCCGCTGAACTTAAGCATATCATTT
>Eukaryota;Metazoa;Nematoda;Chromadorea;Strongylida;Strongylidae;Cylicostephanus;Cylicostephanus_minutus
TATAAATACTACAATGTGGCCTGTTACATTGTTTGTCGAATGGCGCTTGCATTTACTTGCAATCCCCATTCTAGAAAAGA
AACATATTGCAACATGTATGTTGGCTACGGCTAACTACACAGAATGACATATATTCGTTGTCACTGCTGAATGTTTACCG
CATACTAACATTTCAGCAGTGCCTGTATGACAACGTTCTATAATGTCATTTGCAATGCAACCTGAGCTCAGGCGTGACTA
CCCGCTGAACTTAAGCATATCATTT
>Eukaryota;Metazoa;Nematoda;Chromadorea;Strongylida;Strongylidae;Cylicostephanus;Cylicostephanus_minutus
TATACATACTACAATGTGGCCTGTTACATTGTTTGTCGAATGGCGCTTGCATTTACTTGCAATCCCAATTCTAGAAAAGA
AACATATTGCAACATGTATGTTGGCTACGGCTAACTACACAGAATGACATATATTCGTTGTCACTGCTGAATGTTTACCG
CATACTAACATTTCAGCAGTGCCTGTATGACAACGTTCTATAATGTCATTTGCAATGCAACCTGAGCTCAGGCGTGACTA
CCCGCTGAACTTAAGCATATCATTT
>Eukaryota;Metazoa;Nematoda;Chromadorea;Strongylida;Strongylidae;Cylicostephanus;Cylicostephanus_minutus
TATACATACTACAATGTGGCCTGTTACATTGTTTGTCGAATGGCGCTTGCATTTACTTGCAATCCCCATTCTAGAAAAGA
AACATATTGCAACATGTATGTTGGCTACGGCTAACTACACAGAATGACATATATTCGTTGTCACTGCTGAATGTTTACCG
CATACTAACATTTCAGCAGTGCCTGTATGACAACGTTCTATAATGTCATTTGCAATGCAACCTGAGCTCAGGCGTGACTA
CCCGCTGAACTTAAGCATATCATTT
>Eukaryota;Metazoa;Nematoda;Chromadorea;Strongylida;Strongylidae;Cylicostephanus;Cylicostephanus_minutus
TATAAATACTACAATGTGGCCTGTTACATTGTTTGTCGAATGGCGCTTGCATTTACTTGCAATCCCCATTCTAGAAAAGA
AACATATTGCAACATTTATGTTGGCTACGGCTAACTACACAGAATGACATATATTCGTTGTCACTGCTGAATGTTTACCG
CATACTAACATTTCAGCAGTGCCTGTATGACAACGCTCTATACTGTCATTTGCAATGCAACCTGAGCTCAGGCGTGACTA
CCCGCTGAACTTAAGCATATCATTT
>Eukaryota;Metazoa;Nematoda;Chromadorea;Strongylida;Strongylidae;Cylicostephanus;Cylicostephanus_minutus
TATACATACTACAATGTGGCCTGTTACATTGTTTGTCGAATGGCGCTTGCATTTACTTGCAATCCCCATTCTAGAAAAGA
AACATATTGCAACATGTATGTTGGCTACGGCTAACTACACAGAATGACATATATTCGTTGTCACTGCTGAATGTTTACCG
CATACTAACATTTCAGCAGTGCCTGTATGACAACGCTCTATACTGTCATTTGCAATGCAACCTGAGCTCAGGCGTGACTA
CCCGCTGAACTTAAGCATATCATTT
>Eukaryota;Metazoa;Nematoda;Chromadorea;Strongylida;Strongylidae;Cylicostephanus;Cylicostephanus_minutus
TATAAATACTACAATGTGGCCTGTTACATTGTTTGTCGAATGGCGCTTGCATTTGCTTGCAATCCCCATTCTAGAAAAGA
AACATATTGCAACATGTATGTTGGCTACGGCTAACTACACAGAATGACATATATTCGTTGTCACTGCTGAATGTTTACCG
CATACTAACATTTCAGCAGTGCCTGTATGACAACGCTCTATACTGTCATTTGCAATGCAACCTGAGCTCAGGCGTGACTA
CCCGCTGAACTTAAGCATATCATTT
>Eukaryota;Metazoa;Nematoda;Chromadorea;Strongylida;Strongylidae;Cylicostephanus;Cylicostephanus_minutus
TATAAATACTACAATGTGGCCTGTTACATTGTTTGTCGAATGGCGCTTGCATTTACTTGCAATCCCCATTCTAGAAAAGA
AACATATTGCAACATGTATGTTGGCTACGGCTAACTACACAGAATGACATATATTCGTTGTCACTGCTGAATGTTTACCG
CATACTAACATTTCAGCAGTGCCTGTATGACAACGCTCTATACTGTCATTTGCAATGCAACCTGAGCTCAGGCGTGACTA
CCCGCTGAACTTAAGCATATCATTT
>Eukaryota;Metazoa;Nematoda;Chromadorea;Strongylida;Strongylidae;Coronocyclus;Coronocyclus_labiatus
TATAAATACTACAATGTAGCCTGTTACATTGTTTGTCGAATGGCGCTTGCATTCATTTGCAATCCCCGTTCTAGAAAAGA
AACATATTGCAACATGTACGTTAGCTATGTCTTAATAATAGATGAATGCGCTGTTACTACTGGATCGTTTAATGCCTGTT
AACGTTCCAATAGGGCCTGATGACAGCGCTTCGTTATCTGATCTGGCTATAGCTAACGACACAGAATGACATATATTCGT
TGTCACTGTTGACTTGTTTACCGCCTATTAACATTTCAGCAGTGCCTGTATGACAACGTTCTATATTATCATTTGCAATG
CAACCTGAGCTCAGGCGTGACTACCCGCTGAACTTAAGCATATCATTT
>Eukaryota;Metazoa;Nematoda;Chromadorea;Strongylida;Strongylidae;Coronocyclus;Coronocyclus_labiatus
TATAAATACTACAATGTAGCCTGTTACATTGTTTGTCGAATGGCGCTTGCATTCATTTGCAATCCCCGTTCTAGAAAAGA
AACATATTGCAACATGTACGTTAGCTATGTCTTAATAATAGATGAATGCGCTGTTACTACTGGATCGTTTAATGCCTGTT
AACGTTCCAATAGGGCCTGATGACAGCGCTTCGTTCTCTGATCTGGCTATGGCTAACTACACAGAATGACATATATTCGT
TGTCACTGTTGACTTGTTTACCGCCTATTAACATTTCAGCAGTGCCTGTATGACAACGTTCTATATTGTCATTTGCAATG
CAACCTGAGCTCAGGCGTGACTACCCGCTGAACTTAAGCATATCACTT
>Eukaryota;Metazoa;Nematoda;Chromadorea;Strongylida;Strongylidae;Coronocyclus;Coronocyclus_labiatus
TATAAATACTACAATGTAGCCTGTTACATTGTTTGTCGAATGGCGCTTGCATTCATTTGCAATCCCCGTTCTAGAAAAGA
AACATATTGCAACATGTACGTTAGCTATGTCTTAATAATAGATGAATGCGTTGTTACTACTGGATCGTTTAATGCCTGTT
AACGTTCCAGTAGGGCCTGATGACAGCGCTTCGTTATCTGATCTGGCTATGGCTAACTACACAGAATGACATATATTCGT
TGTCACTGTTGACTTGTTTACCGCCTATTAACATTTCAGCAGTGCCTGTATGACAACGTTCTATATTATCATTTGCAATG
CAACCTGAGCTCAGGCGTGACTACCCGCTGAACTTAAGCATATCATTT
>Eukaryota;Metazoa;Nematoda;Chromadorea;Strongylida;Strongylidae;Coronocyclus;Coronocyclus_labiatus
TATAAATACTACAATGTAGCCTGTTACATTGTTTGTCGAATGGCGCTTGCATTCATTTGCAATCCCCGTTCTAGAAAAGA
AACATATTGCAACATGTACGTTAGCTATGCCTTAATAATGGATGAATGCGCTGTTACTACTGGATCGTTTAATGCCTGTT
AACGTTCCAATAGGGCCTGATGACAGCGCTTCGTTATCTGATCTGGCTATGGCTAACTACACAGAATGACATATATTCGT
TGTCACTGTTGACTTGTTTACCGCCTATTAACATTTCAGCAGTGCCTGTATGACAACGTTCTATATTGTCATTTGCAATG
CAACCTGAGCTCAGGCGTGACTACCCGCTGAACTTAAGCATATCATTT
>Eukaryota;Metazoa;Nematoda;Chromadorea;Strongylida;Strongylidae;Coronocyclus;Coronocyclus_labiatus
TATAAATACTACAATGTAGCCTGTTACATTGTTTGTCGAATGGCGCTTGCATTCATTTGCAATCCCCGTTCTAGAAAAGA
AACATATTGCAACATGTACGTTAGCTATGCCTTAATAATAGATGAATGCGCTGTTACTACTGGATCGTTTAATGCCTGTT
AACGTTCCAATAGGGCCTGATGACAGCGCTTCGTTATCTGATCTGGCTATGGCTAACTACACAGAATGACATATATTCGT
TGTCACTGTTGACTTGTTTACCGCCTATTAACATTTCAGCAGTGCCTGTATGACAACGTTCTATATTGTCATTTGCAATG
CAACCTGAGCTCAGGCGTGACTACCCGCTGAACTTAAGCATATCATTT
>Eukaryota;Metazoa;Nematoda;Chromadorea;Strongylida;Strongylidae;Coronocyclus;Coronocyclus_labiatus
TATAAATACTACAATGTAGCCTGTTACATTGTTTGTCGAATGGCGCTTGCATTCATTTGCAATCCCCGTTCTAGAAAAGA
AACATATTGCAACATGTACGTTAGCTATGTCTTAATAATAGATGAATGCGCTGTTACTACTGGATCGTTTAATGCCTGTT
AACGTTCCAATAGGGCCTGATGACAGCGCTTCGTTATCTGATCTGGCTATGGCTAACTACACAGAATGACATATATTCGT
TGTCACTGTTGACTTGTTTACCGCCTATTAACATTTCAGCAGTGTCTGTATGACAACGTTCTATATTGTCATTTGCAATG
CAACCTGAGCTCAGGCGTGACTACCCGCTGAACTTAAGCATATCATTT
>Eukaryota;Metazoa;Nematoda;Chromadorea;Strongylida;Strongylidae;Coronocyclus;Coronocyclus_labiatus
TATAAATACTACAATGTAGCCTGTTACATTGTTTGTCGAATGGCGCTTGCATTCATTTGCAATCCCCGTTCTAGAAAAGA
AACATATTGCAACATGTACGTTAGCTATGTCTTAATAATAGATGAATGCGCTGTTACTACTGGATCGTTTAATGCCTGTT
AATGTTCCAATAGGGCCTGATGACAGCGCTTCGTTATCTGATCTGGCTATGGCTAACTACACAGAATGACATATATTCGT
TGTCACTGTTGACTTGTTTACCGCCTATTAACATTTCAGCAGTGCCTGTATGACAACGTTCTATATTGTCATTTGCAATG
CAACCTGAGCTCAGGCGTGACTACCCGCTGAACTTAAGCATATCATTT
>Eukaryota;Metazoa;Nematoda;Chromadorea;Strongylida;Strongylidae;Coronocyclus;Coronocyclus_labiatus
TATAAATACTACAATGTAGCCTGTTACATTGTTTGTCGAATGGCGCTTGCATTCATTTGCAATCCCCGTTCTAGAAAAGA
AACATATTGCAACATGTACGTTAGCTATGTCTTAATAATAGATGAATGCGCTGTTACTACTGGATCGTTTAATGCCTGTT
AACGTTCCAATAGGGCCTGATGACAGCGCTTCGTTATCTGATCTGGCTATGGCTAACTACACAGAATGACATATATTCGT
TGTCACTGTTGACTTGTTTACCGCCTATTAACATTTCAGCAGTGCCTGTATGACAACGTTCTATATTGTCATTTGCAATG
CAACCTGAGCTCAGGCGTGACTACCCGCTGAACTTAAGCATATCACTT
>Eukaryota;Metazoa;Nematoda;Chromadorea;Strongylida;Strongylidae;Coronocyclus;Coronocyclus_labiatus
TATAAATACTACAATGTAGCCTGTTACATTGTTTGTCGAATGGCGCTTGCATTCATTTGCAATCCCCGTTCTAGAAAAGA
AACATATTGCAACATGTACGTTAGCTATGTCTTAATAATAGATGAATGCGCTGTTACTACTGGATCGTTTAATGCCTGTT
AACGTTCCAATAGGGCCTGATGACAGCGCTTCGTTATCTGATCTGGCTATGGCTAACTACACAGAATGACATATATTCGT
TGTCACTGTTGACTTGTTTACCGCCTATTAACATTTCAGCAGTGCCTGTATGACAACGTTCTATATTATCATTTGCAATG
CAACCTGAGCTCAGGCGTGACTACCCGCTGAACTTAAGCATATCATTT
>Eukaryota;Metazoa;Nematoda;Chromadorea;Strongylida;Strongylidae;Coronocyclus;Coronocyclus_labiatus
TATAAATACTACAATGTAGCCTGTTACATTGTTTGTCGAATGGCGCTTGCATTCATTTGCAATCCCCGTTCTAGAAAAGA
AACATATTGCAACATGTACGTTAGCTATGTCTTAATAATAGATGAATGCGCTGTTACTACTGGATCGTTTAATGCCTGTT
AACGTTCCAATAGGGCCTGATGACAGCGCTTCGTTATCTGATCTGGCTATGGCTAACTACACAGAATGACATATATTCGT
TGTCACTGTTGACTTGTTTACCGCCTATTAACATTTCAGCAGTGCCTGTATGACAACGTTCTATATTGTCATTTGCAATG
CAACCTGAGCTCAGGCGTGACTACCCGCTGAACTTAAGCATATCATTT
>Eukaryota;Metazoa;Nematoda;Chromadorea;Strongylida;Strongylidae;Coronocyclus;Coronocyclus_labiatus
TATAAATACTACAATGTAGCCTGTTACATTGTTTGTCGAATGGCGCTTGCATTCATTTGCAATCCCCGTTCTAGAAAAGA
AACATATTGCAACATGTACGTTAGCTATGTCTTAATAATGGATGAATGCGTTGTTACTACTGGATCGTTTAATGCCTGTT
AACGTTCCAGTGGGGCCTGATGACAGCGCTTCGTTATCTGATCTGGCTATGGCTAACGACACAGAATGACATATATTCGT
TGTCACTGTTGACTTGTTTACCGCCTATTAACATTTCAGCAGTGCCTGTATGACAACGTTCTATATTATCATTTGCAATG
CAACCTGAGCTCAGGCGTGACTACCCGCTGAACTTAAGCATATCATTT
>Eukaryota;Metazoa;Nematoda;Chromadorea;Strongylida;Strongylidae;Coronocyclus;Coronocyclus_labiatus
TATAAATACTACAATGTAGCCTGTTACATTGTTTGTCGAATGGCGCTTGCATTCATTTGCAATCCCCGTTCTAGAAAAGA
GACATATTGCAACATGTACGTTAGCTATGCCTTAATAATGGATGAATGCGTTGTTACTACTGGATCGTTTAATGCCTGTT
AACGTTCCAGTGGGGCCTGATGACAGCGCTTCGTTATCTGATCTGGCTATGGCTAACGACACAGAATGACATATATTCGT
TGTCACTGTTGACTTGTTTACCGCCTATTAACATTTCAGCAGTGCCTGTATGACAACGTTCTATATTATCATTTGCAATG
CAACCTGAGCTCAGGCGTGACTACCCGCTGAACTTAAGCATATCATTT
>Eukaryota;Metazoa;Nematoda;Chromadorea;Strongylida;Strongylidae;Coronocyclus;Coronocyclus_labiatus
TATAAATACTACAATGTAGCCTGTTACATTGTTTGTCGAATGGCGCCTGCATTCATTTGCAATCCCCGTTCTAGAAAAGA
AACATATTGCAACATGTACGTTAGCTATGCCTTAATAATGGATGAATGCGTTGTTACTACTGGATCGTTTAATGCCTGTT
AACGTTCCAGTGGGGCCTGATGACAGCGCTTCGTTATCTGATCTGGCTATGGCTAACGACACAGAATGACATATATTCGT
TGTCACTGTTGACTTGTTTACCGCCTATTAACATTTCAGCAGTGCCTGTATGACAACGTTCTATATTATCATTTGCAATG
CAACCTGAGCTCAGGCGTGACTACCCGCTGAACTTAAGCATATCATTT
>Eukaryota;Metazoa;Nematoda;Chromadorea;Strongylida;Strongylidae;Coronocyclus;Coronocyclus_labiatus
TATAAATACTACAATGTAGCCTGTTACATTGTTTGTCGAATGGCGCTTGCATTCATTTGCAATCCCCGTTCTAGAAAAGA
AACATATTGCAACATGTACGTTAGCTATGCCTTAATAATGGATGAATGCGTTGTTACTACTGGATCGTTTAATGCCTGTT
AACGTTCCAGTGGGGCCTGATGACAGCGCTTCGTTATCTGATCTGGCTATGGCTAACGACACAGAATGACATATATTCGT
TGTCACTGTTGACTTGTTTACCGCCTATTAACATTTCAGCAGTGCCTGTATGACAACGTTCTATATTATCATTTGCAATG
CAACCTGAGCTCAGGCGTGACTACCCGCTGAACTTAAGCATATCATTT
>Eukaryota;Metazoa;Nematoda;Chromadorea;Strongylida;Strongylidae;Coronocyclus;Coronocyclus_labiatus
TATAAATACTACAATGTAGCCTGTTACATTGTTTGTCGAATGGCGCTTGCATTCATTTGCAATCCCCGTTCTAGAAAAGA
AACATATTGCAACATGTACGTTAGCTATGCCTTAATAATGGATGAATGCGTTGTTACTACTGGATCGTTTAATGCCTGTT
AACGTTCCAGTGGGGCCTGATGACAGCGCTTCGTTATCTGATCTGGCTATGGCTAACTACACAGAATGACATATATTCGT
TGTCACTGTTGACTTGTTTACCGCCTATTAACATTTCAGCAGTGCCTGTATGACAACGTTCTATATTGTCATTTGCAATG
CAACCTGAGCTCAGGCGTGACTACCCGCTGAACTTAAGCATATCATTT
>Eukaryota;Metazoa;Nematoda;Chromadorea;Strongylida;Strongylidae;Cylicocyclus;Cylicocyclus_nassatus
TATAAATACTACAATGTGGCCTGTTACATTGTTTGTCGAATGGCGCTTGCATTCATTTGCGATCCCCATTCTAGAAAAGA
AGCATATTGCAACATGTATGTTAGCCATGCCTTAAAAACAGAAGTGAATGCGCTGTTACCGCTAGATCGTTTAATGCCTG
TTAACGATTTAGTGGGGCCTGATGACAGCGCTTCGTTATCTGATCTGGCTATGGCTAACTACACAGAATGACATATATTC
GTTGTCACTGTTGACTTGTTTACCGCCTATTAACATTTCAGCAGTGCCTGTATGACAACGTTCTATATTGTCATTTGCAA
TGCAACCTGAGCTCAGGCGTGACTACCCGCTGAACTTAAGCATATCATTT
>Eukaryota;Metazoa;Nematoda;Chromadorea;Strongylida;Strongylidae;Cylicocyclus;Cylicocyclus_nassatus
TATAAATACTACAATGTGGCCTGTTACATTGTTTGTCGAATGGCGCTTGCATTCATTTGCGATCCCCATTCTAGAAAAGA
AGCATATTGCAACATGTATGTTAGCCATGCCTTAAAAACAGAAGTGAATGCGCTGTTACCGCTAGATCGTTTAATGCCTG
TTAACGATTTAGTGGGGCCTGATGACAGAGCTTCGTTATCTGATTTGGCTATGGCTAACTACACAGAATGACATATATTC
GTTGTCACTGTTGACGTGTTTACCGCCTATTAACATTTCAGCAGTGCCTGTATGACAACGTTCTATATTGTCATTTGCAA
TGCAACCTGAGCTCAGGCGTGACTACCCGCTGAACTTAAGCATATCATTT
>Eukaryota;Metazoa;Nematoda;Chromadorea;Strongylida;Strongylidae;Cylicocyclus;Cylicocyclus_nassatus
TATAAATACTACAATGTGGCCTGTTACATTGTTTGTCGAATGGCGCTTGCATTCATTTGCGATCCCCATTCTAGAAAAGA
AGCATATTGCAACATGTATGTTAGCCATGCCTTAAAAACAGAATTGAATGCGCTGTTACCGCTAGATCGTTTAATGCCTG
TTAACGATTTAGTGGGGCCTGATGACAGCGCTTCGTTATCTGATTTGGCTATGGCTAACTACACAGAATGACATATATTC
GTTGTCACTGTTGACGTGTTTACCGCCTATTAACATTTCAGCAGTGCTTGTATGACAACGTTCTATATTGTCATTTGCAA
TGCAACCTGAGCTCAGGCGTGACTACCCGCTGAACTTAAGCATATCATTT
>Eukaryota;Metazoa;Nematoda;Chromadorea;Strongylida;Strongylidae;Cylicocyclus;Cylicocyclus_nassatus
TATAAATACTACAATGTGGCCTGTTACATTGTTTGTCGAATGGCGCTTGCATTCATTTGCGATCCCCATTCTAGAAAAGA
AGCATATTGCAACATGTATGTTAGCCATGCCTTAAAAACAGAATTGAATGCGCTGTTACCGCTAGATCGTTTAATGCCTG
TTAACGATTTAGTGGGGCCTGATGACAGCGCTTCGTTATCTGATTTGGCTATGGCTAACTACACAGAATGACATATATTC
GTTGTCACTGTTGACGTGTTTACCGCCTATTAACATTTCAGCAGTGCCTGTATGACAACGTTCTATATTGTCATTTGCAA
TGCAACCTGAGCTCAGGCGTGACTACCCGCTGAACTTAAGCATATCATTT
>Eukaryota;Metazoa;Nematoda;Chromadorea;Strongylida;Strongylidae;Cylicocyclus;Cylicocyclus_nassatus
TATAAATACTACAATGTGGCCTGTTACATTGTTTGTCGAATGGCGCTTGCATTCATTTGCGATCCCCATTCTAGAAAAGA
AGCATATTGCAACATGTATGTTAGCCATGCCTTAAAAACAGAAGTGAATGCGCTGTTACCGCTAGATCGTTTAATGCCTG
CTAACGATTTAGTGGGGCCTGATGACAGCGCTTCGTTATCTGATTTGGCTATGGCTAACTACACAGAATGACATATATTC
GTTGTTACTGTTGACGTGTTTACCGCCTATTAACATTTCAGCAGTGCCTGTATGACAACGTTCTATATTGTCATTTGCAA
TGCAACCTGAGCTCAGGCGTGACTACCCGCTGAACTTAAGCATATCATTT
>Eukaryota;Metazoa;Nematoda;Chromadorea;Strongylida;Strongylidae;Cylicocyclus;Cylicocyclus_nassatus
TATAAATACTACAATGTGGCCTGTTACATTGTTTGTCGAATGGCGCTTGCATTCATTTGCGATCCCCATTCTAGAAAAGA
AGCACATTGCAACATGTATGTTAGCCATGCCTTAAAAACAGAAGTGAATGCGCTGTTACCGCTAGATCGTTTAATGCCTG
TTAACGATTTAGTGGGGCCTGATGACAGCGCTTCGTTATCTGATTTGGCTATGGCTAACTACACAGAATGACATATATTC
GTTGTCACTGTTGACGTGTTTACCGCCTATTAACATTTCAGCAGTGCCTGTATGACAACGTTCTATATTGTCATTTGCAA
TGCAACCTGAGCTCAGGCGTGACTACCCGCTGAACTTAAGCATATCATTT
>Eukaryota;Metazoa;Nematoda;Chromadorea;Strongylida;Strongylidae;Cylicocyclus;Cylicocyclus_nassatus
TATAAATACTACAATGTGGCCTGTTACATTGTTTGTCGAATGGCGCTTGCATTCATTTGCGATCCCCATTCTAGAAAAGA
AGCACATTGCAACATGTATGTTAGCCATGCCTTAAAAACAGAAGTGAATGCGCTGTTACCGCTAGATCGTTTAATGCCTG
TTAACGATTTAGTGGGGCCTGATGACAGCGCTTCGTTATCTGATTTGGCTATGGCTAACTACACAGAATGACATATATTC
GTTGTCACTGTTGACGTGTTTACCGCCTATTAACATTTCAGCAGTGCTTGTATGACAGCGTTCTATATTGTCATTTGCAA
TGCAACCTGAGCTCAGGCGTGACTACCCGCTGAACTTAAGCATATCATTT
>Eukaryota;Metazoa;Nematoda;Chromadorea;Strongylida;Strongylidae;Cylicocyclus;Cylicocyclus_nassatus
TATAAATACTACAATGTGGCCTGTTACATTGTTTGTCGAATGGCGCTTGCATTCATTTGCGATCCCCATTCTAGAAAAGA
AGCACATTGCAACATGTATGTTAGCCATGCCTTAAAAACAGAAGTGAATGCGCTGTTACCGCTAGATCGTTTAATGCCTG
TTAACGATTTAGTGGGGCCTGATGACAGCGCTTCGTTATCTGATTTGGCTATGGCTAACTACACAGAATGACATATATTC
GTTGTCACTGTTGACGTGTTTACCGCCTATTAACATTTCAGCAGTGCTTGTATGACAACGTTCTATATTGTCATTTGCAA
TGCAACCTGAGCTCAGGCGTGACTACCCGCTGAACTTAAGCATATCATTT
>Eukaryota;Metazoa;Nematoda;Chromadorea;Strongylida;Strongylidae;Cylicocyclus;Cylicocyclus_nassatus
TATAAATACTACAATGTGGCCTGTTACATTGTTTGTCGAATGGCGCTTGCATTCATTTGCGATCCCCATTCTAGAAAAGA
AGCATATTGCAACATGTATGTTAGCCATGCCTTAAAAACAGAAGTGAATGCGCTGTTACCGCTAGATCGTTTAATGCCTG
TTAACGATTTAGTGGGGCCTGATGACAGCGCTTCGTTATCTGATTTGGCTATGGCTAACTACACAGAATGACATATATTC
GTTGTCACTGTTGACGTGTTTACCGCCTATTAACATTTCAGCAGTGCTTGTATGACAACGTTCTATATTGTCATTTGCAA
TGCAACCTGAGCTCAGGCGTGACTACCCGCTGAACTTAAGCATATCATTT
>Eukaryota;Metazoa;Nematoda;Chromadorea;Strongylida;Strongylidae;Cylicocyclus;Cylicocyclus_nassatus
TATAAATACTACAATGTGGCCTGTTACATTGTTTGTCGAATGGCGCTTGCATTCATTTGCGATCCCCATTCTAGAAAAGA
AGCATATTGCAACATGTATGTTAGCCATGCCTTAAAAACAGAAGTGAATGCGCTGTTACCGCTAGATCGTTTAATGCCTG
TTAACGATTTAGTGGGGCCTGACGACAGCGCTTCGTTATCTGATTTGGCTATGGCTAACTACACAGAATGACATATATTC
GTTGTCACTGTTGACGTGTTTACCGCCTATTAACATTTCAGCAGTGCTTGTATGACAACGTTCTATATTGTCATTTGCAA
TGCAACCTGAGCTCAGGCGTGACTACCCGCTGAACTTAAGCATATCATTT
>Eukaryota;Metazoa;Nematoda;Chromadorea;Strongylida;Strongylidae;Cylicocyclus;Cylicocyclus_nassatus
TATAAATACTACAATGTGGCCTGTTACATTGTTTGTCGAATGGCGCTTGCATTCATTTGCGATCCCCATTCTAGAAAAGA
AGCATATTGCAACATGTATGTTAGCCATGCCTTAAAAACAGAAGTGAATGCGCTGTTACCGCTAGATCGTTTAATGCCTG
TTAACGATTTAGTGGGGCCTGATGACAGCGCTTCGTTATCTGATTTGGCTATGGCTAACTACACAGAATGACATATATTC
GTTGTCACTGTTGACGTGTTTACTGCCTATTAACATTTCAGCAGTGCCTGTATGACAACGTTCTATATTGTCATTTGCAA
TGCAACCTGAGCTCAGGCGTGACTACCCGCTGAACTTAAGCATATCATTT
>Eukaryota;Metazoa;Nematoda;Chromadorea;Strongylida;Strongylidae;Cylicocyclus;Cylicocyclus_nassatus
TATAAATACTACAATGTGGCCTGTTACATTGTTTGTCGAATGGCGCTTGCATTCATTTGCGATCCCCATTCCAGAAAAGA
AGCATATTGCAACATGTATGTTAGCCATGCCTTAAAAACAGAAGTGAATGCGCTGTTACCGCTAGATCGTTTAATGCCTG
TTAACGATTTAGTGGGGCCTGATGACAGCGCTTCGTTATCTGATTTGGCTATGGCTAACTACACAGAATGACATATATTC
GTTGTCACTGTTGACGTGTTTACCGCCTATTAACATTTCAGCAGTGCCTGTATGACAACGTTCTATATTGTCATTTGCAA
TGCAACCTGAGCTCAGGCGTGACTACCCGCTGAACTTAAGCATATCATTT
>Eukaryota;Metazoa;Nematoda;Chromadorea;Strongylida;Strongylidae;Cylicocyclus;Cylicocyclus_nassatus
TATAAATACTACAATGTGGCCTGTTACATTGTTTGTCGAATGGCGCTTGCATTCATTTGCGATCCCCATTCTAGAAAAGA
AGCATATTGCAACATGTATGTTAGCCATGCCTTAAAAACAGAAGTGAATGCGCTGTTACCGCTAGATCGTTTAATGCCTG
TTAACGATTTAGTGGGGCCTGATGACAGCGCTTCGTTATCTGATTTGGCTATGGCTAACTACACAGAATGACATATATTC
GTTGTCACTGTTGACGTGTCTACCGCCTATTAACATTTCAGCAGTGCCTGTATGACAACGTTCTATATTGTCATTTGCAA
TGCAACCTGAGCTCAGGCGTGACTACCCGCTGAACTTAAGCATATCATTT
>Eukaryota;Metazoa;Nematoda;Chromadorea;Strongylida;Strongylidae;Cylicocyclus;Cylicocyclus_nassatus
TATAAATACTACAATGTGGCCTGTTACATTGTTTGTCGAATGGCGCTTGCATTCATTTGCGATCCCCATTCTAGAAAAGA
AGCATATTGCAACATGTATGTTAGCCATGCCTTAAAAACAGAAGTGAATGCGCTGTTACCGCTAGATCGTTTAATGCCTG
TTAACGATTTAGTGGGGCCTGATGACAGCGCTTCGTTATCTGATTTGGCTATGGCTAACTACACAGAATGACATATATTC
GTTGTCACTGTTGACGTGTTTACCGCCTATTAACATTTCAGCAGTGCCTGTATGACAACGTTCTATATTGTCATTTGCAA
TGCAACCTGAGCTCAGGCGTGACTACCCGCTGAACTTAAGCATATCATTT
>Eukaryota;Metazoa;Nematoda;Chromadorea;Strongylida;Strongylidae;Cylicocyclus;Cylicocyclus_ashworthi
TATAAATACTACAATGTGGCCTGTTACATTGTTTGTCGAATGGCGCTTGCATTCATTTGCAATCCCCATTCTAGAAAAGA
AGCATATTGCAACATGTATGTTAGCTGCCTTAAGAGAAGTGAATGCGTTGTTACTGCTAGATCGTTTAATGCCTGTTAAC
GATCTAGTGGGGCCTGATGACAGCGCTTCTTTATCTGATTTGGCTATGGCTAACTACACAGAATGACATATATTCGTTGT
CACTGTTGACTTGTTTACCGCCTATTAACATTTCAGCAGTGCCTGTATGACAACGTTCTATATTGTCATTTGCAATGCAA
CCTGAGCTCAGGCGTGACTACCCGCTGAACTTAAGCATATCATTT
>Eukaryota;Metazoa;Nematoda;Chromadorea;Strongylida;Strongylidae;Cylicostephanus;Cylicostephanus_longibursatus
CGTTGGGTTTTCCCTTCGGCACGTCTGGTTCAGGGTTGTTTATAAATACTACAATGTGGCCTGTTACATTGTTTGTCGAA
TGGCGCTTGCATTCATTTGCAATCCCCATTCTAGAAAAGAAGCATATTGCAACATGTATGTTGGCTATGCCTGAAGAACA
GAAGTGAATGCGTTGTTACTGCTAGATGGTTTAATGCCTGTTAACGTTCCAGCAGGGCCTGATGACAGCGCTTCGTTATC
TGATTTGGCTATAGCTAATTACACAGAATGACATATATTCGTTGTCACTGTTGACTTGTTTACCGCCTACTAACATTTCA
GCAGTGCCTGTATGACAACGTTCTATAATGTCATTTGCAATGCAA
>Eukaryota;Metazoa;Nematoda;Chromadorea;Strongylida;Strongylidae;Cylicostephanus;Cylicostephanus_minutus
TATAAATACTACAATGTGGCCTGTTACATTGTTTGTCGAATGGCGCTTGCATTTACTTGCAATCCCCATTCTAGAAAAGA
AACATATTGCAACATGTATGTTGGCTACGGCTAACTACACAGAATGACATATATTCGTTGTCACTGCTGAATGTTTACCG
CATACTAACATTTCAGCAGTGCCTGTATGACAACGTTCTATAATGTCATTTGCAATGCAACCTGAGCTCAGGCGTGACTA
CCCGCTGAACTTAAGCATATCAT
>Eukaryota;Metazoa;Nematoda;Chromadorea;Strongylida;Strongylidae;Cylicostephanus;Cylicostephanus_minutus
TATAAATACTACAATGTGGCCTGTTACATTGTTTGTCGAATGGCGCTTGCATTTACTTGCAATCCCCATTCTAGAAAAGA
AACATATTGCAACATGTATGTTGGCTACGGCTAACTACACAGAATGACATATATTCGTTGTCACTGCTGAATGTTTACCG
CATACTAACATTTCAGCAGTGCCTGTATGACAACGCTCTATACTGTCATTTGCAATGCAACCTGAGCTCAGGCGTGACTA
CCCGCTGAACTTAAGCATATCAT
>Eukaryota;Metazoa;Nematoda;Chromadorea;Strongylida;Strongylidae;Cylicostephanus;Cylicostephanus_minutus
TATACATACTACAATGTGGCCTGTTACATTGTTTGTCGAATGGCGCTTGCATTTACTTGCAATCCCCATTCTAGAAAAGA
AACATATTGCAACATGTATGTTGGCTACGGCTAACTACACAGAATGACATATATTCGTTGTCACTGCTGAATGTTTACCG
CATACTAACATTTCAGCAGTGCCTGTATGACAACGTTCTATAATGTCATTTGCAATGCAACCTGAGCTCAGGCGTGACTA
CCCGCTGAACTTAAGCATATCAT
>Eukaryota;Metazoa;Nematoda;Chromadorea;Strongylida;Strongylidae;Cylicostephanus;Cylicostephanus_minutus
TATAAATACTACAATGTGGCCTGTTACATTGTTTGTCGAATGGCGCTTGCATTTACTTGCAATCCCCATTCTAGAAAAGA
AACATATTGCAACATGTATGTTGGCTACGGCTAACTACACAGAATGACATATATTCGTTGTCACTGCTGAATGTTTACCG
CATACTAACATTTCAGCAGTGCCTGTATGACAACGTTCTATACTGTCATTTGCAATGCAACCTGAGCTCAGGCGTGACTA
CCCGCTGAACTTAAGCATATCAT
>Eukaryota;Metazoa;Nematoda;Chromadorea;Strongylida;Strongylidae;Cylicostephanus;Cylicostephanus_minutus
TATACATACTACAATGTGGCCTGTTACATTGTTTGTCGAATGGCGCTTGCATTTACTTGCAATCCCCATTCTAGAAAAGA
AACATATTGCAACATGTATGTTGGCTACGGCTAACTACACAGAATGACATATATTCGTTGTCACTGCTGAATGTTTACCG
CATACTAACATTTCAGCAGTGCCTGTATGACAACGCTCTATACTGTCATTTGCAATGCAACCTGAGCTCAGGCGTGACTA
CCCGCTGAACTTAAGCATATCAT
>Eukaryota;Metazoa;Nematoda;Chromadorea;Strongylida;Strongylidae;Cylicostephanus;Cylicostephanus_minutus
TATAAATACTACAATGTGGCCTGTTACATTGTTTGTCGAATGGCGCTTGCATTTACTTGCAATCCCCATTCTAGAAAAGA
AACATATTGCAACATGTATGTTGGCTACGGCTAACTACACAGAATGACATATATTCGTTGTCACTGCTGAATGTTTACCG
CATACTAACATTTCAGCAGTGCCTGTATGACAGCGTTCTATAATGTCATTTGCAATGCAACCTGAGCTCAGGCGTGACTA
CCCGCTGAACTTAAGCATATCAT
>Eukaryota;Metazoa;Nematoda;Chromadorea;Strongylida;Strongylidae;Cylicostephanus;Cylicostephanus_minutus
TAAACATACTACAATGTGGCCTGTTACATTGTTAGTCGAATGGCGCTTGCATTCATTTGCAGTCCCCATTCTAGTAAAGA
AGCATATTGCAACATGTATGTTGGCTATGGCCAACTACACTGAATGACATATATTCGTTGTCACTGCTGAATGTTTACCG
CCTACTTAACATTTCAGCAGTGCTTGTATGACGACGTTCTATATTGTCATTTGCAATGCAACCTGAGCTCAGGCGTGACT
ACCCGCTGAACTTAAGCATATCAT
>Eukaryota;Metazoa;Nematoda;Chromadorea;Strongylida;Strongylidae;Cylicostephanus;Cylicostephanus_minutus
TATACATACTACAATGTGGCCTGTTACATTGTTTGTCGAATGGCGCTTGCATTCATTTGCAATCCCCATTCTAGAAAAGA
AACATATTGCAACATGTATGTTGGCTAAGGCTAACTACACGGAATGACATATAATCGTTGTCACTGCTGAATGTTTACCG
CATACTAACATTTTAGCAGTGCCTGTATGACAACGTTTTGTATTGTCATTTGCAATGCAACCTGAGCTCAGGCGTGACTA
CCCGCTGAACTTAAGCATATCAT
>Eukaryota;Metazoa;Nematoda;Chromadorea;Strongylida;Strongylidae;Cylicostephanus;Cylicostephanus_minutus
TATACATACTACAATGTGGCCTGTTACATTGTTTGTCGAATGGCGCTTGCATTCATTTGCAGTCCCCATTCTAGAAAAGA
AACATATTGCAACATGTATGTTGGCTAAGGCTAACTACACGGAATGACATATAATCGTTGTCACTGCTGAATGTTTACCG
CATACTAACATTTTAGCAGTGCTTGTATGACAACGTTCTGTATTGTCATTTGCAATGCAACCTGAGCTCAGGCGTGACTA
CCCGCTGAACTTAAGCATATCAT
>Eukaryota;Metazoa;Nematoda;Chromadorea;Strongylida;Strongylidae;Cylicostephanus;Cylicostephanus_longibursatus
TATAAATACTACAATGTGGCCTGTTACATTGTTTGTCGAATGGCGCTTGCATTCATTTGCAATCCCCATTCTAGAGAAGA
AGCATATTGCAACATGTATGTTGGCTCTGCCTGAGGAACAGAAGTGAATGCGTTGTTACTGCTAGATGGTTTAATGCCTG
TTAACGTTCCAGCAGGGCCTGATGGCAGCGCTTCGTTATCTGATTTGGCTATAGCTAATTACACAGAATGACATATATTC
GTTGTCACTGTTGACTTGTTTACCGCCTACTAACATTTCAGCAGTGCCTGTATGACAACGTTCTATAATGTCATTTGCAA
TGCAACCTGAGCTCAGGCGTGACTACCCGCTGAACTTAAGCATATCAT
>Eukaryota;Metazoa;Nematoda;Chromadorea;Strongylida;Strongylidae;Cylicostephanus;Cylicostephanus_longibursatus
TATAAATACTACAATGTGGCCTGTTACATTGTTTGTCGAATGGCGCTTGCATTCATTTGCAATCCCCATTCTAGAAAAGA
AGCATATTGCAACATGTATGTTGGCTATGCCTGAGGAACAGAAGTGAATGCGTTGTTACTGCTAGATCGTTTAATGCCTG
TTAACGTTCCAGCAGGGCCTGATGACAGCGCTTCGTTATCTGATTTGGCTATAGCTAATTACACAGAATGACATATATTC
GTTGTCACTGTTGACTTGTTTACCGCCTACTAACATTTCAGCAGTGCCTGTATGACAACGTTCTATAATGTCATTTGCAA
TGCAACCTGAGCTCAGGCGTGACTACCCGCTGAACTTAAGCATATCAT
>Eukaryota;Metazoa;Nematoda;Chromadorea;Strongylida;Strongylidae;Cylicostephanus;Cylicostephanus_longibursatus
TATAAATACTACAATGTGGCCTGTTACATTGTTTGTCGAATGGCGCTCGCATTCATTTGCAATCCCCATTCTAGAGAAGA
AGCATATTGCAACATGTATGTTGGCTATGCCTGAAGAACAGAAGTGAATGCGTTGTTACTGCTAAATCGTTTAATGCCTG
TTAACGTTCCAGCAGGGCCTGATGACAGCGCTTCGTTATCTGATTTGGCTATAGCTAATTACACAGAATGACATATATTC
GTTGTCACTGTTGACTTGTTTACCGCCTACTAACATTTCAGCAGTGCCTGTATGACAACGTTCTATAATGTCATTTGCAA
TGCAACCTGAGCTCAGGCGTGACTACCCGCTGAACTTAAGCATATCAT
>Eukaryota;Metazoa;Nematoda;Chromadorea;Strongylida;Strongylidae;Cylicostephanus;Cylicostephanus_longibursatus
TATAAATACTACAATGTGGCCTGTTACATTGTTTGTCGAATGGCGCTCGCATTCATTTGCAATCCCCATTCTAGAAAAGA
AGCATATTGCAACATGTATGTTGGCTATGCCTGAGGAACAGAAGTGAATGCGTTGTTACTGCTAGATGGTTTAATGCCTG
TTAACGTTCCAGCAGCGCCTGATGACAGCGCTTCGTTATCTGATTTGGCTATAGCTAATTACACAGAATGACATATATTC
GTTGTCACTGTTGACTTGTTTACCGCCTACTAACATTTCAGCAGTGCCTGTATGACAACGTTCTATAATGTCATTTGCAA
TGCAACCTGAGCTCAGGCGTGACTACCCGCTGAACTTAAGCATATCAT
>Eukaryota;Metazoa;Nematoda;Chromadorea;Strongylida;Strongylidae;Cylicostephanus;Cylicostephanus_longibursatus
TATAAATACTACAATGTGGCCTGTAACATTGTTTGTCGAATGGCGCTTGCATTCATTTGCAATCCCCATTCTAGAAAAGA
AGCATATTGCAACATGTATGTTGGCTATGCCTGAGGAACAGAAGTGAATGCGTTGTTACTGCTAGATCGTTTAATGCCTG
TTAACGTTCCAGCAGGGCCTGATGACAGCGCTTCGTTATCTGATTTGGCTATAGCTAATTACACAGAATGACATATATTC
GTTGTCACTGTTGACTTGTTTACCGCCTACTAACATTTCAGCAGTGCCTGTATGACAACGTTCTATAATGTCATTTGCAA
TGCAACCTGAGCTCAGGCGTGACTACCCGCTGAACTTAAGCATATCAT
>Eukaryota;Metazoa;Nematoda;Chromadorea;Strongylida;Strongylidae;Cylicostephanus;Cylicostephanus_longibursatus
TATAAATACTACAATGTGGCCTGTTACATTGTTTGTCGAATGGCGCTCGCATTCATTTGCAATCCCCATTCTAGAAAAGA
AGCATATTGCAACATGTATGTTGGCTATGCCTGAGGAACAGAAGTGAATGCGTTGTTACTGCTAGATGGTTTAATGCCTG
TTAACGTTCCAGCAGCGCCTGATGACAGCGCTTCGTTATCTGATTTGTCTATAGCTAATTACACAGAATGACATATATTC
GTTGTCACTGTTGACTTGTTTACCGCCTACTAACATTTCAGCAGTGCCTGTATGACAACGTTCTATAATGTCATTTGCAA
TGCAACCTGAGCTCAGGCGTGACTACCCGCTGAACTTAAGCATATCAT
>Eukaryota;Metazoa;Nematoda;Chromadorea;Strongylida;Strongylidae;Cylicostephanus;Cylicostephanus_longibursatus
TATAAATACTACAATGTGGCCTGTTACATTGTTTGTCGAATGGCGCTTGCATTCATTTGCAATCCCCATTCTAGAAAAGA
AGCATATTGCAACATGTATGTTGGCTATGCCTGAGGAACAGAAGTGAATGCGTTGTTACTGCTGGATCGTTTAATGCCTG
TTAACGTTCCAGCAGGGCCTGATGACAGCGCTTCGTTATCTGATTTGGCTATAGCTAATTACACAGAATGACATATATTC
GTTGTCACTGTTGACTTGTTTACCGCCTACTAACATTTTAGCAGTGCCTGTGTGACAACGTTCTATAATGTCATTTGCAA
TGCAACCTGAGCTCAGGCGTGACTACCCGCTGAACTTAAGCATATCAT
>Eukaryota;Metazoa;Nematoda;Chromadorea;Strongylida;Strongylidae;Cylicostephanus;Cylicostephanus_longibursatus
TATAAATACTACAATGTGGCCTGTTACATTGTTTGTCGAATGGCGCTCGCATTCATTTGCAATCCCCATTCTAGAGAAGA
AGCATATTGCAACATGTATGTTGGCTATGCCTGAAGAACAGAAGTGAATGTGTTGTTACTGCTAAATCGTTTAATGCCTG
TTAACGTTCCAGCAGGGCCTGATGACAGCGCTTCGTTATCTGATTTGGCTATAGCTAATTACACAGAATGACATATATTC
GTTGTCACTGTTGACTTGTTTACCGCCTACTAACATTTCAGCAGTGCCTGTATGACAACGTTCTATAATGTCATTTGCAA
TGCAACCTGAGCTCAGGCGTGACTACCCGCTGAACTTAAGCATATCAT
>Eukaryota;Metazoa;Nematoda;Chromadorea;Strongylida;Strongylidae;Cylicostephanus;Cylicostephanus_longibursatus
TATAAATACTACAATGTGGCCTGTTACATTGTTTGTCGAATGGCGCTCGCATTCATTTGCAATCCCCATTCTAGAAAAGA
AGCATATTGCAACATGTATGTTGGCTATGCCTGAGGAACAGAAGTGAATGCGTTGTTACTGCTAGATGGTTTAATGCCTG
TTAACGTTCCAGCAGCGCCTGATGACAGCGCTTCGTTATCTGATTTGGCTATAGCTAATTACACAGAATGACATATATTC
GTTGTCACTGTTGACTTGTTTACCGCCTACTAACATTCCAGCAGTGCCTGTATGACAACGTTCTATAATGTCATTTGCAA
TGCAACCTGAGCTCAGGCGTGACTAACCGCTGAACTTAAGCATATCAT
>Eukaryota;Metazoa;Nematoda;Chromadorea;Strongylida;Strongylidae;Cylicostephanus;Cylicostephanus_longibursatus
TATAAATACTACAATGTGGCCTGTTACATTGTTTGTCGAATGGCGCTTGCATTCATTTGCAATCCCCATTCTAGAAAAGA
AGCATATTGCAACATGTATGTTGGCTCTGCCTGAGGAACAGAAGTGAATGCGTTGTTACTGCTAGATGGTTTAATGCCTG
TTAACGTTCCAGCAGGGCCTGATGACAGCGCTTCGTTATCTGATTTGGCTATAGCTAATTACACAGAATGACATATATTC
GTTGTCACTGTTGACTTGTTTACCGCCTACTAACATTTCAGCAGTGCCTGTATGACAACGTTCTATAATGTCATTTGCAA
TGCAACCTGAGCTCAGGCGTGACTACCCGCTGAACTTAAGCATATCAT
>Eukaryota;Metazoa;Nematoda;Chromadorea;Strongylida;Strongylidae;Cylicostephanus;Cylicostephanus_longibursatus
TATAAATACTACAATGTGGCCTGTTACATTGTTTGTCGAATGGCGCTCGCATTCATTTGCAATCCCCATTTTAGAAAAGA
AGCATATTGCAACATGTATGTTGGCTATGCCTGAGGAACAGAAGTGAATGCGTTGTTACTGCTAGATGGTTTAATGCCTG
TTAACGTTCCAGCAGGGCCTGATGACAGCGCTTCGTTATCTGATTTGGCTATAGCTAATTACACAGAATGACATATATTC
GTTGTCACTGTTGACTTGTTTACCGCCTACCAACATTTCAGCAGTGCCTGTATGACAACGTTCTATAATGTCATTTGCAA
TGCAACCTGAGCTCAGGCGTGACTACCCGCTGAACTTAAGCATATCAT
>Eukaryota;Metazoa;Nematoda;Chromadorea;Strongylida;Strongylidae;Cylicostephanus;Cylicostephanus_longibursatus
TATAAATACTACAATGTGGCCTGTTACATTGTTTGTCGAATGGCGCTCGCATTCATTTGCAATCCCCATTCTAGAGAAGA
AGCATATTGCAACATGTATGTTGGCTATGCCTGAAGAACAGAAGTGAATGCGTTGCTACTGCTAAATCGTTTAATGCCTG
TTAACGTTCCAGCAGGGCCTGATGACAGCGCTTCGTTATCTGATTTGGCTATAGCTAATTACACAGAATGACATATATTC
GTTGTCACTGTTGACTTGTTTACCGCCTACTAACATTTCAGCAGTGCCTGTATGACAACGTTCTATAATGTCATTTGCAA
TGCAACCTGAGCTCAGGCGTGACTACCCGCTGAACTTAAGCATATCAT
>Eukaryota;Metazoa;Nematoda;Chromadorea;Strongylida;Strongylidae;Cylicostephanus;Cylicostephanus_longibursatus
TATAAATACTACAATGTGGCCTGGTACATTGTTTGTCGAATGGCGCTCGCATTCATTTGCAATCCCCATTCTAGAGAAGA
AGCATATTGCAACATGTATGTTGGCTATGCCTGAAGAACAGAAGTGAATGCGTTGTTACTGCTAGATCGTTTAATGCCTG
TTAACGTTCCAGCAGGGCCTGATGACAGTGCTTCGTTATCTGATTTGGCTATAGCTAATTACACAGAATGACATATATTC
GTTGTCACTGTTGACTTGTTTACCGCCTACTAACATTTCAGCAGTGCCTGTATGACAACGTTCTATAATGTCATTTGCAA
TGCAACCTGAGCTCAGGCGTGACTACCCGCTGAACTTAAGCATATCAT
>Eukaryota;Metazoa;Nematoda;Chromadorea;Strongylida;Strongylidae;Cylicostephanus;Cylicostephanus_longibursatus
TATAAATACTACAATGTGGCCTGTTACATTGTTTGTCGAATGGCGCTCGCATTCATTTGCAATCCCCATTCTAGAAAAGA
AGCATATTGCAACATGTATGTTGGCTATGCCTGAGGAACAGAAGTGAATGCGTTGTTACTGCTAGATGGTTTAATGCCTG
TTAACGTTCCAGCAGGGCCTGATGACAGCGCTTCGTTATCTGATTTGGCTATAGCTAATTACACAGAATGACATATATTC
GTTGTCACTGTTGACTTGTTTACCGCCTACTAACATTTCAGCAGTGCCTGTATGACAACGTTCTATAATGTCATTTGCAA
TGCAACCTGAGCTCAGGCGTGACTACCCGCTGAACTTAAGCATATCAT
>Eukaryota;Metazoa;Nematoda;Chromadorea;Strongylida;Strongylidae;Cylicostephanus;Cylicostephanus_longibursatus
TATAAATACTACAATGTGGCCTGTTACATTGTTTGTCGAATGGCGCTCGCATTCATTTGCAATCCCCATTCTAGAGAAGA
AGCATATTGCAACATGTATGTTGGCTATGCCTGAGGAACAGAAGTGAATGCGTTGTTACTGCTAGATCGTTTAATGCCTG
TTAACGTTCCAGCAGGGCCTGATGACAGCGCTTCGTTATCTGATTTGGCTATAGCTAATTACACAGAATGACATATATTC
GTTGTCACTGTTGACTTGTTTACCGCCTACTAACATTTCAGCAGTGCCTGTATGACAACGTTCTATAATGTCATTTGCAA
TGCAACCTGAGCTCAGGCGTGACTACCCGCTGAACTTAAGCATATCAT
>Eukaryota;Metazoa;Nematoda;Chromadorea;Strongylida;Strongylidae;Cylicostephanus;Cylicostephanus_longibursatus
TATAAATACTACAATGTGGCCTGTTACATTGTTTGTCGAATGGCGCTTGCATTCATTTGCAATCCCCATTCTAGAAAAGA
AGAATATTGCAACATGTATGTTGGCTATGCCTGAGGAACAGAAGTGAATGCGTTGTTACTACTAGATCGTTTAATGCCTG
TTAACGTTCCAGCAGGGCCTGATGACAGCGCTTCGTTATCTGATTTGGCTATAGCTAATTACACAGAATGACATATATTC
GTTGTCACTGTTGACTTGTTTACCGCCTACTAACATTTCAGCAGTGCCTGTATGACAACGTTCTATAATGTCATTTGCAA
TGCAACCTGAGCTCAGGCGTGACTACCCGCTGAACTTAAGCATATCAT
>Eukaryota;Metazoa;Nematoda;Chromadorea;Strongylida;Strongylidae;Coronocyclus;Coronocyclus_labratus
TATAAATACTACAATGTGGCCTGTTACATTGTTTGTCGAATGGCGCTTGCATTCATTTGCAATCCCCATTCTAGAAAAGA
AGCATATTGCAACATGTACGTTAGCTATGCCTTAATAACAGAAGCTATGCGTTGTTACTGCTGGATCGTTTAATGCCTGT
TAACGTTCCAGCGGGGCCTGATGACAGCGCTTCGTTATCTGATTTGGCTATGGCTAACTACACAGAATGACATATATTCG
TTGTCACTGTTGACTTGTTTACCGCCTACTAACATTTCAGCAGTGCCTGTATGACAACGCTCTATATCGTCATTTGCAAT
GCAACCTGAGCTCAGGCGTGACTACCCGCTGAACTTAAGCATATCATTT
>Eukaryota;Metazoa;Nematoda;Chromadorea;Strongylida;Strongylidae;Triodontophorus;Triodontophorus_nipponicus
TATATATACTACAATGTGGCCTGTGACATTGTCTGTCGAATGGCGCTTGCATTCATTTGCAATCCCCGTTCTAGTTAAGA
AATATTGCAACATGTATGTTGCTTGGTCACGACTCAGATTAACGTGAATAGTCACTACTAGATCGTTTACCGCCATTTAA
CGTCTAGTAGGGCCTGTATGACTACGCTATTGGTCGTTATCTGTAATGTGACTGTGGCATAGTACACGGAATGACGTATA
ATCGTTGTAACTGCTAATATGTTTACCGCTTATTAACATTTTAGCAGGGCCTGTTGACAGCGGTCTATAATGTCATTTGC
AA
>Eukaryota;Metazoa;Nematoda;Chromadorea;Strongylida;Strongylidae;Triodontophorus;Triodontophorus_nipponicus
TATATATACTACAATGTGGCCTGTGACATTGTTTGTCGAATGGCGCTTGCATTCATTTGCAATCCCCGTTCTAGTTAAGA
AATATTGCAACATGTATGTTGCTTGGTCACGACTCAGATTAACGTGAATAGTCACTACTAGATCGTTTACCGCCATTTAA
CGTCTAGTAGGGCCTGTATGACTACGCTATTGATCGTTATCTGTAATGTGACTGTGGCATAGTACACGGAATGACGTATA
ATCGTTGTAACTGCTAATATGTTTACCGCTTATTAACATTTTAGCAGGGCCTGTTGACAGCGGTCTATAATGTCATTTGC
AA
>Eukaryota;Metazoa;Nematoda;Chromadorea;Strongylida;Strongylidae;Triodontophorus;Triodontophorus_nipponicus
TATATATACTACAATGTGGCCTGTAACATTGTTTGTCGAATGGCGCTTGCATTCATTTGCAATCCCCGTTCTAGTTAAGA
AATATTGCAACATGTATGTTGCTCGGTCACGACTCAGATTAACGTGAATAGTCACTACTAGATCGTTTACCGACATTTAA
CGTCTAGTAGGGCCTGTATGACTACGCTATTGATCGTTATCTGTAATGTGACTGTGGCATGGTACACGGAATGACGTATA
ATCGTTGTAACTGCTAATATGTTTACCGCATATTAACATTTTAGCAGGGCCTGTTGACAGCGGTCTATAATGTCATTTGC
AA
>Eukaryota;Metazoa;Nematoda;Chromadorea;Strongylida;Strongylidae;Triodontophorus;Triodontophorus_nipponicus
TATATATACTACAATGTGGCCTGTAACATTGTTTGTCGAATGGCGCTTGCATTCATTTGCAATCCCCGTTCTAGTTAAGA
AATATTGCAACATGTATGTTGCTCGGTCACGACTCAGATTAACGTGAATAGTCACTACTAGATCGTTTACCGACATTTAA
CGTCTAGTAGGGCCTGTATGACTACGCTATTGATCGTTATCTGTAATGTGACTGTGGCATAGTACACGGAATGACGTATA
ATCGTTGTAACTGCTAATATGTTTACCGCTTATTAACATTTTAGCAGGGCCTGTTGACAGCGGTCTATAATGTCATTTGC
AA
>Eukaryota;Metazoa;Nematoda;Chromadorea;Strongylida;Strongylidae;Triodontophorus;Triodontophorus_nipponicus
TATATATACTACAATGTGGCCTGTGACATTGTTTGTCGAATGGCGCTTGCATTCATTTGCAATCCCCGTTCTAGTTAAGA
AATGTTGCAACATGTATGTTGCTTGGTCACGACTCAGATTAACGTGAATAGTCACTACTAGATCGTTTACCGCCATTTAA
CGTCTAGTAGGGCCTGTATGACTACGCTATTGATCGTTATCTGTAATGTGACTGTGGCATAGTACACGGAATGACGTATA
ATCGTTGTAACTGCTAATATGTTTACCGCTTATTAACATTTTAGCAGGGCATGTTGACAGCGGTCTATAATGTCATTTGC
AA
>Eukaryota;Metazoa;Nematoda;Chromadorea;Strongylida;Strongylidae;Cylicocyclus;Cylicocyclus_insigne
TATGAATACTACAATGTGGCCTGTTACATTGTTTGTCGAATGGCGCTTGCATTCATTTGCAATCCCCATTCTAGAAAAGA
AGCATATTGCAACATGTATGTTAGTTGTGCCTTAAGAACAGAAGTGAACGCGTTGTTACTGCTGAAACRTTTAATGCCTG
TTAACGTTTCAGTGGAGGCCTGATGACATCGCTTCGTTATCTGATTTGGCTATGGCTAACTACACAGAATGACATATATT
CGTTGTCACTGTTGACTTGTTTACCGCCTACTAACATTTCAGCAGTGCCTGTATGACAACGTTCTATATTGTCATTTGCA
A
>Eukaryota;Metazoa;Nematoda;Chromadorea;Strongylida;Strongylidae;Cylicocyclus;Cylicocyclus_insigne
TATGAATACTACAATGTGGCCTGTTACATTGTTTGTCGAATGGCGCTTGCATTCATTTGCAATCCCCATTCTAGAAAAGA
AGCATATTGCAACATGTATGTTAGTTGTGCCTTAAGAACAGAAGTGAACGCGTTGTTACTGCTGAAACGTTTAATGCCTG
YTAACGTTTCAGTGGAGGCCTGATGACATCGCTTCGTTATCTGATTTGGCTATGGCTAACTACACAGAATGACATATATT
CGYTGTCACTGTTGACTTGTTTACCGCCTACTAACATTTCAGCAGTGCCTGTATGACAACGTTCTATATTGTCATTTGCA
A
>Eukaryota;Metazoa;Nematoda;Chromadorea;Strongylida;Strongylidae;Cylicocyclus;Cylicocyclus_insigne
TATKAATACTACAATGTGGCCTGTTACATTGTTTGTCGAATGGCGCTTGCATTCATTTGCAATCCCCATTCTAGAAAAGA
AGCATATTGCAACATGTATGTTAGTTGTGCYTTAAGAACAGAAGTGAACGCGTTGTTACTGCTGAAACRTTTAATGCCTG
TTAACGTTTCAGTRGAGGCCTGATGACATCGCTTCGTTATCTGATTTGGCTATGGCTAACTACACAGAATGACATATATT
CGTTGTCACTGTTGACTTGTTTACCGCCTAYTAACATTTCAGCAGTGCCTGTATGACAACGTTCTATATTGTCATTTGCA
A
>Eukaryota;Metazoa;Nematoda;Chromadorea;Strongylida;Strongylidae;Cylicocyclus;Cylicocyclus_insigne
TATKAATACTACAATGTGGCCTGTTACATTGTTTGTCGAATGGCGCTTGCATTCATTTGCAATCCCCATTCTAGAAAAGA
AGCATATTGCAACATGTATGTTAGTTGTGCCTTAAGAACAGWAGTGAACGCGTTGTTACTGCTGAAACGTTTAATGCCTG
TTAACGTTTCAGTRGAGGCCTGATGACATCGCTTCGTTATCTGATTTGGCTATGGCTAACTACACAGAATGACATATATT
CGTTGTCACTGTTGACTTGTTTACCGCCTAYTAACATTTCAGCAGTGCCTGTATGACAACGTTCTATATTGTCATTTGCA
A
>Eukaryota;Metazoa;Nematoda;Chromadorea;Strongylida;Strongylidae;Cylicocyclus;Cylicocyclus_insigne
TATKAATACTACAATGTGGCCTGTTACATTGTTTGTCGAATGGCGCTTGCATTCATTTGCAATCCCCATTCTAGAAAAGA
AGCATATTGCAACATGTATGTTAGTTGTGCCTTAAGAACAGAAGTGAACGCGTTGTTACTGCTGAAACRTTTAATGCCTG
TTAACGTTTCAGTGGAGGCCTGATGACATCGCTTCGTTATCTGATTTGGCTATGGCTAACTACACAGAATGACATATATT
CGTTGTCACTGTTGACTTGTTTACCGCCTAYTAACATTTCAGCAGTGCCTGTATGACAACGTTCTATATTGTCATTTGCA
A
>Eukaryota;Metazoa;Nematoda;Chromadorea;Strongylida;Strongylidae;Cylicocyclus;Cylicocyclus_insigne
TATGAATACTACAATGTGGCCTGTTACATTGTTTGTCGAATGGCGCTTGCATTCATTTGCAATCCCCATTCTAGAAAAGA
AGCATATTGCAACATGTATGTTAGTTGTGCCTTAAGAACAGAAGTGAACGCGTTGTTACTGCTGAAACRTTTAATGCCTG
TTAAYGTTTCAGTGGAGGCCTGATGACATCGCTTCGTTATCTGATTTGGCTATGGCTAACTACACAGAATGACATATATT
CGTTGTCACTGTTGACTTGTTTACCGCCTACTAACATTTCAGCAGTGCCTGTATGACAACGTTCTATATTGTCATTTGCA
A
>Eukaryota;Metazoa;Nematoda;Chromadorea;Strongylida;Strongylidae;Cylicocyclus;Cylicocyclus_insigne
TATGAATACTACAATGTGGCCTGTTACATTGTTTGTCGAATGGCGCTTGCATTCATTTGCAATCCCCATTCTAGAAAAGA
AGCATATTGCAACATGTATGTTAGTTGTGCCTTAAGAACAGAAGTGAACGCGTTGTTACTGCTGAAACATTTAATGCCTG
TTAACGTTTCAGTGGAGGCCTGATGACATCGCTTCGTTATCTGATTTGGCTATGGCTAACTACACAGAATGACATATATT
CGTTGTCACTGTTGACTTGTTTACCGCCTACTAACATTTCAGCAGTGCCTGTATGACAACGTTCTATATTGTCATTTGCA
A
>Eukaryota;Metazoa;Nematoda;Chromadorea;Strongylida;Strongylidae;Triodontophorus;Triodontophorus_serratus
TATACGTACTACAATGTGGCCTGTAACATTGTTTGTCGAATGGCGCTTGCATTTCATTGCAATCCCCGTTCTAGAAAAGA
ATCATATTGCAACATGTATGTTGTCTATGTCACAACTCAGTTCAACGCGTTGTCACTACTAGATCGTTTACCGCCTCTTA
ACGTTCTACTAGGGCCTGTATGACAACGCTATTGATCGCCTGACCTGAGATAGTGATGTGACTGTGGCATAGTACACAGA
TGAACGTAGAGACGTTGTAACTGCTAATTTGTTTACCGCTTATTAACATCTTAGCAGAGCATGTACGACAACGGTCTCTG
ACGTCATTTGCAG
>Eukaryota;Metazoa;Nematoda;Chromadorea;Strongylida;Strongylidae;Cyathostomum;Cyathostomum_pateratum
TATAAATACTACAATGTGGCCTGTTACATTGTTTGTCGAATGGCGCTTGCATTCATTTGCAATCCCCATTCTAGAAAAGA
AGCATATTGCAACATGTATGTTGGCTATGCCTAACAGAAGTGGATGCGTTGTTACTGCTGGTTCGTTGAATGCCTGTTAA
CGTTCCAGTAGGGCCTGATGACAGCGCTTCGTTATCTGATTTGGCTATAGCTAATTACACAGAATGACATATATTCGTTG
TCACTGTTGACTTGTTTACCGCCTACTAACATTTCAGCAGTGCCTGTATGACAACGATCTATATTGTCATTTGCAA
>Eukaryota;Metazoa;Nematoda;Chromadorea;Strongylida;Strongylidae;Coronocyclus;Coronocyclus_coronatus
TATAAATACTACAATGTGGCCTGTTACATTGTTTGTCGAATGGCGCTTGCATTCATTTGCAATCCCCATTCTAGAAAAGA
AGCATATTGCAACATGTATGTTGGCTATATCTTTGGCTATGGCTAACTACACAGAATGACATATAATCGTTGTCACTGTT
GACTTGTTTACCGCCTACTAACATTTCAGCAGTGCCTGTATGACAACGTTCTATATTGTCATTTGCAA
>Eukaryota;Metazoa;Nematoda;Chromadorea;Strongylida;Strongylidae;Cylicostephanus;Cylicostephanus_calicatus
TATAAATACTACAATGTGGCCTGTTACATTGTTTGTCGAATGGCGCTTGCATTCATTTGCAATCCCCATTCTAGAAAAGA
AGCATATTGCAACATGTATGTTGGCTATGTCCCAAAAACGRGAATGAATGCGTTGTTACTACTGGATCGTTTAATGCCTG
TTAACGTTCCAGTGGGGCCTGACGACAGCGCTTCGTTATCTGATTTGGCTATGGCTAACTACACAGAATGGCATATATTC
GTTGTCACTGTTGACTTGTTTACCGCCTATTAACATTTCAGCAGTGCCTGTATGACAACGTTTTATATTGCCATTTGCAA
>Eukaryota;Metazoa;Nematoda;Chromadorea;Strongylida;Strongylidae;Cylicostephanus;Cylicostephanus_minutus
TATACATACTACAATGTGGCCTGTTACATTGTTTGTCGAATGGCGCTTGCATTCATTTGCAATCCCCATTCTAGAAAAGA
AACATATTGCAACATGTATGTTGGCTAAGGCTAACTACACGGAATGACATATAATCGTTGTCACTGCTGAATGTTTACCG
CATACTAACATTTTAGCAGTGCCTGTATGACAACGTTCTGTATTGTCATTTGCAA
>Eukaryota;Metazoa;Nematoda;Chromadorea;Strongylida;Strongylidae;Cylicocyclus;Cylicocyclus_leptostomum
TATAAATACTACAATGTGGCCTGTTACATTGTTTGTCGAATGGCGCTTGCACTCATTTGCAATCCCCATTCTAGAAAAGA
AGCATATTGCAACATGTATGTTAGCTGCCTTAAGAACAGAAGGGAATGCGTTGTTACTGCTAGATTGTTTAATGCCTGTT
AACGATCTAGTGGGGCCTGATGACAGCGCTTCCTTATCTGATTTGGCTATTGCTAACTACACAGAATGACATATATTCGT
TGTCACTGTTGACGTGTTTACCGCCTATTAACATTTCAGCAGTGCCTGTATGACAACGTTCTATATTGTCATTTGCAA
>Eukaryota;Metazoa;Nematoda;Chromadorea;Strongylida;Strongylidae;Cylicocyclus;Cylicocyclus_insigne
TATGAATACTACAATGTGGCCTGTTACATTGTTTGTCGAATGGCGCTTGCATTCATTTGCAATCCCCATTCTAGAAAAGA
AGCATATTGCAACATGTATGTTAGTTGTGCCTTAAGAACAGAAGTGAACGCGTTGTTACTGCTGAAACGTTTAATGCCTG
TTAACGTTTCAGTGGAGGCCTGATGACATCGCTTCGTTATCTGATTTGGCTATGGCTAACTACACAGAATGACATATATT
CGTTGTCACTGTTGACTTGTTTACCGCCTACTAACATTTCAGCAGTGCCTGTATGACAACGTTCTATATTGTCATTTGCA
A
>Eukaryota;Metazoa;Nematoda;Chromadorea;Strongylida;Strongylidae;Coronocyclus;Coronocyclus_labiatus
TATAAATACTACAATGTAGCCTGTTACATTGTTTGTCGAATGGCGCTTGCATTCATTTGCAATCCCCGTTCTAGAAAAGA
AACATATTGCAACATGTACGTTAGCTATGCCTTAATAATAGGATGAATGCGTTGTTACTACTGGATCGTTTAATGCCTGT
TAACGTTCCARTAGGGCCTGATGACAGCGCTTCGTTATCTGATCTGGCTATGGCTAACKACACAGAATGACATATATTCG
TTGTCACTGTTGACTTGTTTACCGCCTATTAACATTTCAGCAGTTCCTGTATGACAACGTTCTATATTRTCATTTGCAA
>Eukaryota;Metazoa;Nematoda;Chromadorea;Strongylida;Strongylidae;Poteriostomum;Poteriostomum_imparidentatum
TATATTTACTACAATGTGGCCTGTAACATTGTTTGTCGAATGGCGCTTGCATTTACTTGCAATCCCCGTTCTAGAAAAGA
AGATAATGCAACATGTACGTTGGATATGGTTTGCAAAACAGAACTTAGGTTCGTTGTCACCATTAGTACGTTTACCGCCT
ATTAACGTTCTAGTGGGGCCTGATGACAGCGTTCTTTATTGTTCTGCAATGCGGCTGTTAACAACTACACTGAATGGCAT
ATATTCGTTGTCACTGCTGATTTGTTTAACGCCATTAACATCTTAGCAGTGCCTGTATGACAACGTTCTATATTGCCATT
TGCAA
>Eukaryota;Metazoa;Nematoda;Chromadorea;Strongylida;Strongylidae;Cylicostephanus;Cylicostephanus_minutus
TAAACATACTACAATGTGGCCTGTTACATTGTTAGTCGAATGGCGCTTGCATTCATTTGCAGTCCCCATTCTAGTAAAGA
AGCATATTGCAACATGTATGTTGGCTCTGGCCAACTACACTGAATGACATATATTCGTTGTCACTGCTGGATGTTTACCG
CCTACTTAACATTTCAGCAGTGCCTGTATGACGACGTTCTATATTGTCATTTGCAA
>Eukaryota;Metazoa;Nematoda;Chromadorea;Strongylida;Strongylidae;Cylicostephanus;Cylicostephanus_longibursatus
TATAAATACTACAATGTGGCCTGTTACATTGTTTGTCGAATGGCGCTTGCATTCATTTGCAATCCCCATTCTAGARAAGA
AGCATATTGCAACATGTATGTTGGCTATGCCTGAGGAACAGAAGTGAATGCGTTGTTACTGCTAGATCGTTTAATGCCTG
TTAACGTTCCAGCAGGGCCTGATGACAGCGCTTCGTTATCTGATTTGGCTATAGCTAATTACACAGAATGACATATATTC
GTTGTCACTGTTGACTTGTTTACCGCCTACTAACATTTCAGCAGTGCCTGTATGACAACGTTCTATAATGTCATTTGCAA
>Eukaryota;Metazoa;Nematoda;Chromadorea;Strongylida;Strongylidae;Cylicostephanus;Cylicostephanus_goldi
TATAAATACTACAATGTGGCCTGTTACATTGTTTGTCGAATGGCGCTTGCATTCATTTGCAATCCCCATTCTAGAAAAGA
AGCATATTGCAACATGTATGTTGGCTATGCTTAACAGAAGTGAGTGCGTTGTTACTGCTGGTTCGTTTAATGCCTGTTAA
CGTTCCAGTAGGGCCTGATGACAGCGCTTCGTTATCTGATTTGGCTATAGCTAATTACACAGAATGACATATATTCGTTG
TCACTGCTGACTTGTTTACCGCCTACTAACACTTCAGCAGTGCCTGTATGACAACGTTCTATATTGTCATTTGCAA
>Eukaryota;Metazoa;Nematoda;Chromadorea;Strongylida;Strongylidae;Coronocyclus;Coronocyclus_labratus
TATAAATACTACAATGAGGCCTGTTACATTGTTTGTCGAATGGCGCTTGCATTCATTTGCAATCCCCATTCTAGAAAAGA
AGCTAATTGCAACATGTACGTTAACTATTCCTTAATAACAGAAGTGAATGCGTTGTTACTGCTGGATCGTTTAATGCCTG
TTAACGTTCCAGCGGGGCCTGATGACAGCGCTTCGTTATCTGATTTGGCCATGGCTAACTACACAGAATGACATATATTC
GTTGTCACTGTTGACTTGTTTACCGCCTACTAACATTTCAGCAGTGCCTGTATGACAACGTTCTATATTGTCATTTGCAA
