# Supplementary material for: Metabarcoding study to reveal the structural community of strongylid nematodes in domesticated horses in Thailand
Source: BMC Vet Res. 2024 Feb 24;20:70. doi: 10.1186/s12917-024-03934-y (PMC10893705; doi:10.1186/s12917-024-03934-y)
Supplement: Supplementary file 3 — Supplementary Material 3 [file 12917_2024_3934_MOESM3_ESM.xlsx]

## Sheet: EPG counts
Additional file 2: Table S1 Raw data of individual horses examined, including Fecal Egg Counts (FECs)
Unique ID	Section	Gender	Age in year	Breed	EPG count	Classification of infection based on EPG count
5634	A	Female	2	Local breed	850	High
5635	A	Female	2	Local breed	1900	High
5636	A	Male	4	Local breed	250	Moderate
5637	A	Female	3	Local breed	900	High
5638	A	Female	4	Thoroughbred	50	Low
5639	A	Female	4	Local breed	0	Low
5640	A	Female	2	Thoroughbred	100	Low
5641	A	Male	3	Local breed	0	Low
5642	A	Female	2	Local breed	200	Moderate
5643	A	Male	2	Local breed	350	Moderate
5644	A	Female	2	Local breed	350	Moderate
5645	A	Female	3	Local breed	150	Low
5646	A	Female	4	Local breed	0	Low
5647	A	Female	3	Local breed	1750	High
5648	A	Female	3	Local breed	0	Low
5649	A	Female	3	Thoroughbred	0	Low
5650	A	Female	3	Local breed	500	Moderate
5651	A	Male	3	Local breed	450	Moderate
5652	A	Female	3	Local breed	1600	High
5653	A	Female	3	Local breed	950	High
5654	A	Female	3	Local breed	350	Moderate
5655	A	Female	3	Local breed	250	Moderate
5656	A	Male	3	Local breed	0	Low
5657	A	Male	3	Local breed	0	Low
5658	A	Male	2	Local breed	150	Low
5659	A	Female	4	Thoroughbred	0	Low
5660	A	Female	4	Thoroughbred	0	Low
5661	A	Female	3	Local breed	0	Low
5662	A	Female	3	Local breed	200	Moderate
5663	A	Female	3	Local breed	1200	High
5664	A	Female	3	Local breed	150	Low
5665	A	Male	3	Local breed	0	Low
5666	A	Male	3	Local breed	0	Low
5667	A	Female	3	Local breed	0	Low
5668	A	Male	3	Local breed	0	Low
5669	A	Female	3	Local breed	1000	High
5670	A	Female	3	Thoroughbred	0	Low
5671	A	Female	3	Local breed	400	Moderate
5672	A	Female	2	Local breed	50	Low
5673	A	Male	2	Local breed	300	Moderate
5674	A	Male	4	Local breed	0	Low
5675	A	Male	2	Thoroughbred	0	Low
5676	A	Male	2	Local breed	150	Low
5677	A	Female	3	Local breed	200	Moderate
5678	A	Male	4	Local breed	1650	High
5679	A	Female	4	Local breed	0	Low
5680	A	Male	3	Local breed	100	Low
5681	A	Male	3	Local breed	0	Low
5682	A	Female	3	Australian warmblood	0	Low
5683	A	Female	3	Local breed	0	Low
5684	A	Female	3	Local breed	0	Low
5685	A	Female	3	Local breed	1500	High
5686	A	Female	3	Local breed	900	High
5687	A	Female	2	Local breed	350	Moderate
5688	A	Female	2	Local breed	1400	High
5689	A	Male	4	Thoroughbred	0	Low
5689	A	Male	3	Local breed	100	Low
2693	B	Female	4	Local breed	150	Low
2694	B	Female	4	Local breed	0	Low
2695	B	Female	3	Thoroughbred	150	Low
2696	B	Female	3	Local breed	0	Low
2697	B	Female	3	Local breed	1000	High
2698	B	Female	4	Local breed	400	Moderate
2699	B	Female	4	Local breed	50	Low
2711	B	Female	4	Local breed	0	Low
2712	B	Female	2	Australian Warmblood	0	Low
2713	B	Female	3	Local breed	650	High
2714	B	Female	3	Local breed	600	High
2715	B	Female	3	Local breed	50	Low
2716	B	Male	3	Local breed	0	Low
2717	B	Female	2	Local breed	1400	High
2718	B	Male	2	Local breed	150	Low
2719	B	Female	2	Local breed	800	High
2720	B	Female	3	Local breed	1700	High
2721	B	Female	3	Australian warmblood	0	Low
2722	B	Female	3	Local breed	1800	High
2723	B	Female	3	Local breed	150	Low
2724	B	Female	3	Local breed	2000	High
2725	B	Male	3	Local breed	300	Moderate
2726	B	Female	3	Local breed	700	High
2727	B	Male	3	Local breed	350	Moderate
2728	B	Female	3	Local breed	0	Low
2729	B	Female	3	Local breed	950	High
2730	B	Female	3	Local breed	850	High
2731	B	Female	3	Australian warmblood	300	Moderate
2732	B	Female	3	Australian warmblood	100	Low
2733	B	Female	3	Thoroughbred	250	Moderate
2734	B	Female	3	Thoroughbred	0	Low
2735	B	Female	4	Thoroughbred	0	Low
2736	B	Female	4	Local breed	450	Moderate
2737	B	Male	4	Local breed	0	Low
2738	B	Female	2	Local breed	200	Moderate
2739	B	Female	4	Local breed	150	Low
2740	B	Male	4	Local breed	0	Low
2741	B	Male	4	Local breed	150	Low
2742	B	Female	4	Local breed	0	Low
2743	B	Female	4	Local breed	200	Moderate
2744	B	Male	3	Local breed	0	Low
2745	B	Male	4	Local breed	250	Moderate
2746	B	Male	4	Local breed	0	Low
2747	B	Female	2	Local breed	350	Moderate
2748	B	Male	2	Local breed	200	Moderate
2749	B	Female	2	Local breed	200	Moderate
2750	B	Female	3	Local breed	1000	High
2751	B	Female	3	Local breed	500	Moderate

## Sheet: Processed reads count 
Additional file 2: Table S2 The number of sequenced and processed reads through the metabarcoding bioinformatics pipeline.
Sample ID	Raw pairs	Quality filtered pairs	Forward denoised reads	Reverse denoised reads	Merged pairs	Non-chimeric	No. species
Section A	156930	153657	152753	152364	133343	65159	14
Section B	163653	159912	159028	158699	140260	63594	14

## Sheet: ITS-2 Excluded Sequences
Additional file 2: Table S3 Twenty eight ITS-2 sequences excluded during the curation process of reference library
GenBank Accession no.	Species
MG738702.1	Cyathostomum pateratum
KF850626.1	Cyathostomum catinatum
KY495603.1	Cyathostomum catinatum
Y08619.1	Cyathostomum catinatum
MG738701.1	Cyathostomum catinatum
MG738704.1	Cyathostomum catinatum
OP317633.1	Cyathostomum catinatum
MT193653.1	Cyathostomum catinatum
KM085356.1	Cylicostephanus calicatus
MW367026.1	Cylicostephanus calicatus
MW367025.1	Cylicostephanus calicatus
MW367024.1	Cylicostephanus calicatus
MW367023.1	Cylicostephanus calicatus
MW367020.1	Cylicostephanus calicatus
MW367022.1	Cylicostephanus calicatus
MW367018.1	Cylicostephanus calicatus
MW367021.1	Cylicostephanus calicatus
MW367019.1	Cylicostephanus calicatus
MG738694.1	Cylicostephanus goldi
MG738703.1	Cylicostephanus goldi
AF263494.1	Cylicostephanus goldi
AF263495.1	Cylicostephanus longibursatus
OK235465.1	Cylicostephanus minutus
OK235466.1	Cylicostephanus minutus
MG738705.1	Coronocyclus labratus
MG738707.1	Coronocyclus labiatus
MW367035.1	Coronocyclus coronatus
MT581488.1	Cylicocyclus nassatus

## Sheet: ASVs and Taxonomic Assignments
Additional file 2: Table S4 Table of ASVs and Taxonomic Assignments for Strongylid Nematode Species isolated from Horses in Thailand
ASVs	Sequence	Superkingdom	S.Kingdom Confidence	kingdom	Kingdom Confidence	Phylum	Phylum Confidence	Class	Class Confidence	Order	Order Confidence	Genus	Genus Confidence	Species	Species Confidence	Section A	Section B
ASV1	TATAAATACTACAATGTGGCCTGTTACATTGTTTGTCGAATGGCGCTTGCATTCATTTGCGATCCCCATTCTAGAAAAGAAGCATATTGCAACATGTATGTTAGCCATGCCTTAAAAACAGAAGTGAATGCGCTGTTACCGCTAGATCGTTTAATGCCTGTTAACGATTTAGTGGGGCCTGATGACAGCGCTTCGTTATCTGATTTGGCTATGGCTAACTACACAGAATGACATATATTCGTTGTCACTGTTGACGTGTTTACCGCCTATTAACATTTCAGCAGTGCCTGTATGACAACGTTCTATATTGTCATTTGCAATGCAACCTGAGCTCAGGCGTGACTACCCGCTGAACTTAAGCATATCATTT	Eukaryota	100	Metazoa	100	Nematoda	100	Chromadorea	100	Strongylida	100	Cylicocyclus	100	Cylicocyclus_nassatus	100	18018	19249
ASV2	TATAAATACTACAATGTGGCCTGTTACATTGTCTGTCGAATGGCGCTTGCATTCATTTGCAATCCCCATTCTAGAAAAGAAGCATATTGCAACATGTATGTTGGCTATGCCTTAACAGAAGTGAATGCGTTGTTACTGCTGGTTCGTTTAATGCCTGTTAACGTTCCAGTAGGGCCTGATGACAGCGCTTCGTTATCTGATTTGGCTATAGCTAATTACACAGAATGACATATATTCGTTGTCACTGTTGACTTGTTTACCGCCTACTAACATTTCAGCAGTGCCTGTATGACAACGTTCTATATTGTCATTTGCAATGCAACCTGAGCTCAGGCGTGACTACCCGCTGAACTTAAGCATATCACTT	Eukaryota	100	Metazoa	100	Nematoda	100	Chromadorea	100	Strongylida	100	Unclassified	68	Unclassified	45	2301	2430
ASV3	TATAAATACTACAATGTGGCCTGTTACATTGTTTGTCGAATGGCGCTTGCATTCATTTGCGATCCCCATTCTAGAAAAGAAGCATATTGCAACATGTATGTTAGCCATGCCTTAAAAACAGAAGTGAATGCGCTGTTACCGCTAGATCGTTTAATGCCTGTTAACGATTTAGTGGGGCCTGATGACAGCGCTTCGTTATCTGATTTGGCTATGGCTAACTACACAGAATGACATATATTCGTTGTCACTGTTGACGTGTTTACCGCCTATTAACATTTCAGCAGTGCTTGTATGACAACGTTCTATATTGTCATTTGCAATGCAACCTGAGCTCAGGCGTGACTACCCGCTGAACTTAAGCATATCATTT	Eukaryota	100	Metazoa	100	Nematoda	100	Chromadorea	100	Strongylida	100	Cylicocyclus	100	Cylicocyclus_nassatus	100	2176	2373
ASV4	TATAAATACTACAATGTGGCCTGTTACATTGTTTGTCGAATGGCGCTTGCATTCATTTGCGATCCCCATTCTAGAAAAGAAGCATATTGCAACATGTATGTTAGCCATGCCTTAAAAACAGAAGTGAATGCGCTGTTACCGCTAGATCGTTTAATGCCTGTTAACGATTTAGTGGGGCCTGATGACAGCGCTTCGTTATCTGATTTGGCTATGGCTAACTACACAGAATGACATATATTCGTTGTCACTGTTGACGTGTTTACCGCCTATTAACATTTCAGCAGTGCCTGTATGACAACGTTCTATATTGTCATTTGCAATGCAACCTGAGCTCAGGCGTGACTACCCGCTGAACTTAAGCATATCACTT	Eukaryota	100	Metazoa	100	Nematoda	100	Chromadorea	100	Strongylida	100	Cylicocyclus	100	Cylicocyclus_nassatus	100	1804	2557
ASV5	TATAAATACTACAATGTGGCCTGTTACATTGTTTGTCGAATGGCGCTTGCATTCATTTGCAATCCCCATTCTAGAAAAGAAGCATATTGCAACATGTATGTTGGCTATGCCCTAACAGAAGTGGATGCGTTGTTACTGCTGGTTCGTTGAATGCCTGTTAACGTTCCAGTAGGGCCTGATGACAGCGCTTCGTTATCTGATTTGGCTATAGCTAATTACACAGAATGACATATATTCGTTGTCACTGTTGACTTGTTTACCGCCTACTAACATTTCAGCAGTGCCTGTATGACAACGATCTATATTGTCATTTGCAATGCAACCTGAGCTCAGGCGTGACTACCCGCTGAACTTAAGCATATCACTT	Eukaryota	100	Metazoa	100	Nematoda	100	Chromadorea	100	Strongylida	100	Cyathostomum	98	Cyathostomum_pateratum	98	1442	2827
ASV6	TATAAATACTACAATGTGGCCTGTTACATTGTTTGTCGAATGGCGCTTGCATTTACTTGCAATCCCCATTCTAGAAAAGAAACATATTGCAACATGTATGTTGGCTACGGCTAACTACACAGAATGACATATATTCGTTGTCACTGCTGAATGTTTACCGCATACTAACATTTCAGCAGTGCCTGTATGACAACGCTCTATACTGTCATTTGCAATGCAACCTGAGCTCAGGCGTGACTACCCGCTGAACTTAAGCATATCATTT	Eukaryota	100	Metazoa	100	Nematoda	100	Chromadorea	100	Strongylida	100	Cylicostephanus	100	Cylicostephanus_minutus	100	3077	853
ASV7	TATAAATACTACAATGTGGCCTGTTACATTGTTTGTCGAATGGCGCTTGCATTCATTTGCGATCCCCATTCTAGAAAAGAAGCACATTGCAACATGTATGTTAGCCATGCCTTAAAAACAGAAGTGAATGCGCTGTTACCGCTAGATCGTTTAATGCCTGTTAACGATTTAGTGGGGCCTGATGACAGCGCTTCGTTATCTGATTTGGCTATGGCTAACTACACAGAATGACATATATTCGTTGTCACTGTTGACGTGTTTACCGCCTATTAACATTTCAGCAGTGCTTGTATGACAACGTTCTATATTGTCATTTGCAATGCAACCTGAGCTCAGGCGTGACTACCCGCTGAACTTAAGCATATCATTT	Eukaryota	100	Metazoa	100	Nematoda	100	Chromadorea	100	Strongylida	100	Cylicocyclus	100	Cylicocyclus_nassatus	100	2029	1781
ASV8	TATAAATACTACAATGTGGCCTGTTACATTGTTTGTCGAATGGCGCTTGCATTCATTTGCGATCCCCATTCTAGAAAAGAAGCACATTGCAACATGTATGTTAGCCATGCCTTAAAAACAGAAGTGAATGCGCTGTTACCGCTAGATCGTTTAATGCCTGTTAACGATTTAGTGGGGCCTGATGACAGCGCTTCGTTATCTGATTTGGCTATGGCTAACTACACAGAATGACATATATTCGTTGTCACTGTTGACGTGTTTACCGCCTATTAACATTTCAGCAGTGCCTGTATGACAACGTTCTATATTGTCATTTGCAATGCAACCTGAGCTCAGGCGTGACTACCCGCTGAACTTAAGCATATCATTT	Eukaryota	100	Metazoa	100	Nematoda	100	Chromadorea	100	Strongylida	100	Cylicocyclus	100	Cylicocyclus_nassatus	100	1586	1833
ASV9	TATAAATACTACAATGTGGCCTGTTACATTGTTTGTCGAATGGCGCTTGCATTCATTTGCAATCCCCATTCTAGAAAAGAAGCATATTGCAACATGTATGTTGGCTATGCCCTAACAGAAGTGGATGCGTTGTTACTGCTGGTTCGTTTAATGCCTGTTAACGTTCCAGTAGGGCCTGATGACAGCGCTTCGTTATCTGATTTGGCTATAGCTAATTACACAGAATGACATATATTCGTTGTCACTGTTGACTTGTTTACCGCCTACTAACATTTCAGCAGTGCCTGTATGACAACGATCTATATTGTTATTTGCAATGCAACCTGAGCTCAGGCGTGACTACCCGCTGAACTTAAGCATATCACTT	Eukaryota	100	Metazoa	100	Nematoda	100	Chromadorea	100	Strongylida	100	Cyathostomum	97	Cyathostomum_pateratum	97	1305	2041
ASV10	TATAAATACTACAATGTGGCCTGTTACATTGTTTGTCGAATGGCGCTTGCATTCATTTGCAATCCCCATTCTAGAAAAGAAGCATATTGCAACATGTATGTTGGCTATATCTTTGGCTATGGCTAACTACACAGAATGACATATAATCGTTGTCACTGTTGACTTGTTTACCGCCTACTAACATTTCAGCAGTGCCTGTATGACAACGTTCTATATTGTCATTTGCAATGCAACCTGAGCTCAGGCGTGACTACCCGCTGAACTTAAGCATATCATTT	Eukaryota	100	Metazoa	100	Nematoda	100	Chromadorea	100	Strongylida	100	Coronocyclus	100	Coronocyclus_coronatus	100	982	2320
ASV11	TATAAATACTACAATGTGGCCTGTTACATTGTTTGTCGAATGGCGCTTGCATTCATTTGCAATCCCCATTCTAGAAAAGAAGCATATTGCAACATGTATGTTGGCTATGCCTGAGGAACAGAAGTGAATGCGTTGTTACTGCTAGATCGTTTAATGCCTGTTAACGTTCCAGCAGGGCCTGATGACAGCGCTTCGTTATCTGATTTGGCTATAGCTAATTACACAGAATGACATATATTCGTTGTCACTGTTGACTTGTTTACCGCCTACTAACATTTCAGCAGTGCCTGTATGACAACGTTCTATAATGTCATTTGCAATGCAACCTGAGCTCAGGCGTGACTACCCGCTGAACTTAAGCATATCATTT	Eukaryota	100	Metazoa	100	Nematoda	100	Chromadorea	100	Strongylida	100	Cylicostephanus	100	Cylicostephanus_longibursatus	100	2556	719
ASV12	TATAAATACTACAATGTGGCCTGTTACATTGTTTGTCGAATGGCGCTTGCATTCATTTGCAATCCCCATTCTAGAAAAGAAGCATATTGCAACATGTATGTTGGCTATGCCTTAACAGAAGTGAGTGCGTTGTTACTGCTGGTTCGTTTAATGCCTGTTAACGTTCCAGTAGGGCCTGATGACAGCGCTTCGTTATCTGATTTGGCTATAGCTAATTACACAGAATGACATATATTCGTTGTCACTGCTGACTTGTTTACCGCCTACTAACACTTCAGCAGTGCCTGTATGACAACGTTCTATATTGTCATTTGCAATGCAACCTGAGCTCAGGCGTGACTACCCGCTGAACTTAAGCATATCATTT	Eukaryota	100	Metazoa	100	Nematoda	100	Chromadorea	100	Strongylida	100	Cylicostephanus	100	Cylicostephanus_goldi	100	891	2270
ASV13	TATACATACTACAATGTGGCCTGTTACATTGTTTGTCGAATGGCGCTTGCATTTACTTGCAATCCCCATTCTAGAAAAGAAACATATTGCAACATGTATGTTGGCTACGGCTAACTACACAGAATGACATATATTCGTTGTCACTGCTGAATGTTTACCGCATACTAACATTTCAGCAGTGCCTGTATGACAACGTTCTATAATGTCATTTGCAATGCAACCTGAGCTCAGGCGTGACTACCCGCTGAACTTAAGCATATCATTT	Eukaryota	100	Metazoa	100	Nematoda	100	Chromadorea	100	Strongylida	100	Cylicostephanus	100	Cylicostephanus_minutus	100	1886	1215
ASV14	TATGAATACTACAATGTGGCCTGTTACATTGTTTGTCGAATGGCGCTTGCATTCATTTGCAATCCCCATTCTAGAAAAGAAGCATATTGCAACATGTATGTTAGTTGTGCCTTAAGAACAGAAGTGAACGCGTTGTTACTGCTGAAACATTTAATGCCTGTTAACGTTTCAGTGGAGGCCTGATGACATCGCTTCGTTATCTGATTTGGCTATGGCTAACTACACAGAATGACATATATTCGTTGTCACTGTTGACTTGTTTACCGCCTACTAACATTTCAGCAGTGCCTGTATGACAACGTTCTATATTGTCATTTGCAATGCAACCTGAGCTCAGGCGTGACTACCCGCTGAACTTAAGCATATCATTT	Eukaryota	100	Metazoa	100	Nematoda	100	Chromadorea	100	Strongylida	100	Cylicocyclus	100	Cylicocyclus_insigne	100	802	1520
ASV15	TATACGTACTACAATGTGGCCTGTAACATTGTTTGTCGAATGGCGCTTGCATTTCATTGCAATCCCCGTTCTAGAGAAGAATCATATTGCAACATGTATGTTGTCTATGTCACAACTCAGATTAATGGTGTTGTCACTACTAGATCGTTTACCGCCTCTTAACGTTCTACTAGGGCCTGTATGACAACGCTATTGATTGCCTGACCTGTAGTGATGTGACTGTGGCATATTACACAGATGAACGTCGTAGAGTCGTTGTAACTGCTAATTTGTTTACCGCTTATTAACATCTTAGCAGAGCATGAAAAGACAACGGTCTCTGACGTCCATTGCAGTGCAACCTGAACTCAGGCGTGACTACCCGCTGAACTTAAGCATATCATTT	Eukaryota	100	Metazoa	100	Nematoda	100	Chromadorea	100	Strongylida	100	Triodontophorus	100	Triodontophorus_serratus	100	191	2060
ASV16	TATGAATACTACAATGTGGCCTGTTACATTGTTTGTCGAATGGCGCTTGCATTCATTTGCAATCCCCATTCTAGAAAAGAAGCATATTGCAACATGTATGTTAGTTGTGCCTTAAGAACAGAAGTGAACGCGTTGTTACTGCTGAAACGTTTAATGCCTGTTAACGTTTCAGTGGAGGCCTGATGACATCGCTTCGTTATCTGATTTGGCTATGGCTAACTACACAGAATGACATATATTCGTTGTCACTGTTGACTTGTTTACCGCCTACTAACATTTCAGCAGTGCCTGTATGACAACGTTCTATATTGTCATTTGCAATGCAACCTGAGCTCAGGCGTGACTACCCGCTGAACTTAAGCATATCATTT	Eukaryota	100	Metazoa	100	Nematoda	100	Chromadorea	100	Strongylida	100	Cylicocyclus	99	Cylicocyclus_insigne	99	1265	939
ASV17	TATATTTACTACAATGTGGCCTGTAACATTGTTTGTCGAATGGCGCTTGCATTTACTTGCAATCCCCGTTCTAGAAAAGAAGATAATGCAACATGTACGTTGGATATGGTTTGCAAAACAGAACTTAGGTTCGTTGTCACCATTAGTACGTTTACCGCCTATTAACGTTCTAGTGGGGCCTGATGACAGCGTTCTTTATTGTTCTGCAATGCGGCTGTTAACAACTACACTGAATGGCATATATTCGTTGTCACTGCTGATTTGTTTAACGCCATTAACATCTTAGCAGTGCCTGTATGACAACGTTCTATATTGCCATTTGCAATGCAACCTGAGCTCAGGCGTGACTACCCGCTGAACTTAAGCATATCATTT	Eukaryota	100	Metazoa	100	Nematoda	100	Chromadorea	100	Strongylida	100	Poteriostomum	100	Poteriostomum_imparidentatum	100	1961	152
ASV18	TATAAATACTACAATGTGGCCTGTTACATTGTTTGTCGAATGGCGCTTGCATTCATTTGCAATCCCCATTCTAGAAAAGAAGCATATTGCAACATGTATGTTAGCTGCCTTAAGAACAGAAGGGAATGCGTTGTTACTGCTAGATTGTTTAATGCCTGTTAACGATCTAGTGGGGCCTGATGACAGCGCTTCCTTATCTGATTTGGCTATTGCTAACTACACAGAATGACATATATTCGTTGTCACTGTTGACGTGTTTACCGCCTATTAACATTTCAGCAGTGCCTGTATGACAACGTTCTATATTGTCATTTGCAATGCAACCTGAGCTCAGGCGTGACTACCCGCTGAACTTAAGCATATCATTT	Eukaryota	100	Metazoa	100	Nematoda	100	Chromadorea	100	Strongylida	100	Cylicocyclus	100	Cylicocyclus_leptostomum	97	1171	851
ASV19	TATAAATACTACAATGTGGCCTGTTACATTGTTTGTCGAATGGCGCTTGCATTCATTTGCAATCCCCATTCTAGAAAAGAAGCATATTGCAACATGTATGTTGGCTATATCTGATTTGACTATGGCTAACTACACAGAATGACATATAATCGTTGTCACTGTTGACTTGTTTACCGCCTACTAACATTTCAGCAGTGCCTGTATGACAACGTTCTATATTGTCATTTGCAATGCAACCTGAGCTCAGGCGTGACTACCCGCTGAACTTAAGCATATCATTT	Eukaryota	100	Metazoa	100	Nematoda	100	Chromadorea	100	Strongylida	100	Coronocyclus	96	Coronocyclus_coronatus	95	1219	645
ASV20	TATAAATACTACAATGTGGCCTGTTACATTGTTTGTCGAATGGCGCTCGCATTCATTTGCAATCCCCATTCTAGAAAAGAAGCATATTGCAACATGTATGTTGGCTATGCCTGAGGAACAGAAGTGAATGCGTTGTTACTGCTAGATGGTTTAATGCCTGTTAACGTTCCAGCAGCGCCTGATGACAGCGCTTCGTTATCTGATTTGGCTATAGCTAATTACACAGAATGACATATATTCGTTGTCACTGTTGACTTGTTTACCGCCTACTAACATTTCAGCAGTGCCTGTATGACAACGTTCTATAATGTCATTTGCAATGCAACCTGAGCTCAGGCGTGACTACCCGCTGAACTTAAGCATATCATTT	Eukaryota	100	Metazoa	100	Nematoda	100	Chromadorea	100	Strongylida	100	Cylicostephanus	100	Cylicostephanus_longibursatus	100	857	433
ASV21	TATAAATACTACAATGTGGCCTGTTACATTGTTTGTCGAATGGCGCTTGCATTCATTTGCGATCCCCATTCTAGAAAAGAAGCATATTGCAACATGTATGTTAGCCATGCCTTAAAAACAGAAGTGAATGCGCTGTTACCGCTAAATCGTTTAATGCCTGTTAACGATTTAGTGGGGCCTGATGACAGCGCTTCGTTATCTGATTTGGCTATGGCTAACTACACAGAATGACATATATTCGTTGTCACTGTTGACGTGTTTACCGCCTATTAACATTTCAGCAGTGCCTGTATGACAACGTTCTATATTGTCATTTGCAATGCAACCTGAGCTCAGGCGTGACTACCCGCTGAACTTAAGCATATCATTT	Eukaryota	100	Metazoa	100	Nematoda	100	Chromadorea	100	Strongylida	100	Cylicocyclus	100	Cylicocyclus_nassatus	100	447	722
ASV22	TATAAATACTACAATGTGGCCTGTTACATTGTTTGTCGAATGGCGCTTGCATTCATTTGCAATCCCCATTCTAGAAAAGAAGCATATTGCAACATGTATGTTGGCTCTGCCTGAGGAACAGAAGTGAATGCGTTGTTACTGCTAGATGGTTTAATGCCTGTTAACGTTCCAGCAGGGCCTGATGACAGCGCTTCGTTATCTGATTTGGCTATAGCTAATTACACAGAATGACATATATTCGTTGTCACTGTTGACTTGTTTACCGCCTACTAACATTTCAGCAGTGCCTGTATGACAACGTTCTATAATGTCATTTGCAATGCAACCTGAGCTCAGGCGTGACTACCCGCTGAACTTAAGCATATCATTT	Eukaryota	100	Metazoa	100	Nematoda	100	Chromadorea	100	Strongylida	100	Cylicostephanus	100	Cylicostephanus_longibursatus	100	810	198
ASV23	TATAAATACTACAATGTAGCCTGTTACATTGTTTGTCGAATGGCGCTTGCATTCATTTGCAATCCCCGTTCTAGAAAAGAAACATATTGCAACATGTACGTTAGCTATGTCTTAATAATAGATGAATGCGCTGTTACTACTGGATCGTTTAATGCCTGTTAACGTTCCAATAGGGCCTGATGACAGCGCTTCGTTATCTGATCTGGCTATGGCTAACTACACAGAATGACATATATTCGTTGTCACTGTTGACTTGTTTACCGCCTATTAACATTTCAGCAGTGCCTGTATGACAACGTTCTATATTGTCATTTGCAATGCAACCTGAGCTCAGGCGTGACTACCCGCTGAACTTAAGCATATCATTT	Eukaryota	100	Metazoa	100	Nematoda	100	Chromadorea	100	Strongylida	100	Coronocyclus	100	Coronocyclus_labiatus	100	564	369
ASV24	TATAAATACTACAATGTGGCCTGTTACATTGTTTGTCGAATGGCGCTTGCATTCATTTGCAATCCCCATTCTAGAGAAGAAGCATATTGCAACATGTATGTTGGCTCTGCCTGAGGAACAGAAGTGAATGCGTTGTTACTGCTAGATGGTTTAATGCCTGTTAACGTTCCAGCAGGGCCTGATGACAGCGCTTCGTTATCTGATTTGGCTATAGCTAATTACACAGAATGACATATATTCGTTGTCACTGTTGACTTGTTTACCGCCTACTAACATTTCAGCAGTGCCTGTATGACAACGTTCTATAATGTCATTTGCAATGCAACCTGAGCTCAGGCGTGACTACCCGCTGAACTTAAGCATATCATTT	Eukaryota	100	Metazoa	100	Nematoda	100	Chromadorea	100	Strongylida	100	Cylicostephanus	100	Cylicostephanus_longibursatus	100	573	273
ASV25	TATAAATACTACAATGTGGCCTGTTACATTGTCTGTCGAATGGCGCTTGCATTCATTTGCAATCCCCATTCTAGAAAAGAAGCATATTGCAACATGTATGTTGACTATGCCTTAACAGAAGTGAATGCGTTGTTACTGCTGGTTCGTTTAATGCCTGTTAACGTTCCAGTAGGGCCTGATGACAGCGCTTCGTTATCTGATTTGGCTATAGCTAATTACACAGAATGACATATATTCGTTGTCACTGTTGACTTGTTTACCGCCTACTAACATTTCAGCAGTGCCTGTATGACAACGTTCTATATTGTCATTTGCAATGCAACCTGAGCTCAGGCGTGACTACCCGCTGAACTTAAGCATATCACTT	Eukaryota	100	Metazoa	100	Nematoda	100	Chromadorea	100	Strongylida	100	Unclassified	62	Unclassified	49	421	397
ASV26	TATAAATACTACAATGTGGCCTGTTACATTGTTTGTCGAATGGCGCTTGCATTCATTTGCGATCCCCATTCTAGAAAAGAAGCATATTGCAACATGTATGTTAGCCATGCCTTAAAAACAGAAGTGAATGCGCTGTTACCGCTAGATCGTTTAATGCCTGTTAACGATTTAGTGGGGCCTGATGACAGCGCTTCGTTATCTGATTTGGCTATGGCTAACTACACAGAATGACATATATTCGTTGTCACTGTTGACGTGTTTACCGCCTATTAACATTTCAGCAGTGCCTGTATGACAGCGTTCTATATTGTCATTTGCAATGCAACCTGAGCTCAGGCGTGACTACCCGCTGAACTTAAGCATATCATTT	Eukaryota	100	Metazoa	100	Nematoda	100	Chromadorea	100	Strongylida	100	Cylicocyclus	100	Cylicocyclus_nassatus	100	356	431
ASV27	TATTAATACTACAATGTGGCCTGTTACATTGTTTGTCGAATGGCGCTTGCATTCATTTGCAATCCCCATTCTAGAAAAGAAGCATATTGCAACATGTATGTTAGTTGTGCCTTAAGAACAGTAGTGAACGCGTTGTTACTGCTGAAACGTTTAATGCCTGTTAACGTTTCAGTGGAGGCCTGATGACATCGCTTCGTTATCTGATTTGGCTATGGCTAACTACACAGAATGACATATATTCGTTGTCACTGTTGACTTGTTTACCGCCTATTAACATTTCAGCAGTGCCTGTATGACAACGTTCTATATTGTCATTTGCAATGCAACCTGAGCTCAGGCGTGACTACCCGCTGAACTTAAGCATATCATTT	Eukaryota	100	Metazoa	100	Nematoda	100	Chromadorea	100	Strongylida	100	Cylicocyclus	99	Cylicocyclus_insigne	95	470	284
ASV28	TAAACATACTACAATGTGGCCTGTTACATTGTTAGTCGAATGGCGCTTGCATTCATTTGCAGTCCCCATTCTAGTAAAGAAGCATATTGCAACATGTATGTTGGCTCTGGCCAACTACACTGAATGACATATATTCGTTGTCACTGCTGGATGTTTACCGCCTACTTAACATTTCAGCAGTGCCTGTATGACGACGTTCTATATTGTCATTTGCAATGCAACCTGAGCTCAGGCGTGACTACCCGCTGAACTTAAGCATATCATTT	Eukaryota	100	Metazoa	100	Nematoda	100	Chromadorea	100	Strongylida	100	Cylicostephanus	100	Cylicostephanus_minutus	99	425	280
ASV29	TATAAATACTACAATGTGGCCTGTTACATTGTTTGTCGAATGGCGCTCGCATTCATTTGCAATCCCCATTCTAGAGAAGAAGCATATTGCAACATGTATGTTGGCTATGCCTGAAGAACAGAAGTGAATGCGTTGTTACTGCTAAATCGTTTAATGCCTGTTAACGTTCCAGCAGGGCCTGATGACAGCGCTTCGTTATCTGATTTGGCTATAGCTAATTACACAGAATGACATATATTCGTTGTCACTGTTGACTTGTTTACCGCCTACTAACATTTCAGCAGTGCCTGTATGACAACGTTCTATAATGTCATTTGCAATGCAACCTGAGCTCAGGCGTGACTACCCGCTGAACTTAAGCATATCATTT	Eukaryota	100	Metazoa	100	Nematoda	100	Chromadorea	100	Strongylida	100	Cylicostephanus	100	Cylicostephanus_longibursatus	100	511	151
ASV30	TATAAATACTACAATGTGGCCTGTTACATTGTTTGTCGAATGGCGCTTGCATTGATTTGCAATCCCCATTCTAGAAAAGAAGCATATTGCAACATGTATGTTAGCTGCCTTAAGAACAGAAGTGAATGCGTTGTTACTGCTAGATCGTTTAATGCCTGTTAACGATTTAGTGGGGCCTGATGACAGCGCTTCGTTATCTGATTTGGCTTTGGCTAACTACACAGAATGACATATATTCGTTGTCACTGTTGACGTGTTTACCGCCTATTAACATTTCAGCAGTGCCTGTATGACAACGTTCTATATTGTCATTTGCAATGCAACCTGAGCTCAGGCGTGACTACCCGCTGAACTTAAGCATATCATTT	Eukaryota	100	Metazoa	100	Nematoda	100	Chromadorea	100	Strongylida	100	Cylicocyclus	100	Unclassified	40	366	155
ASV31	TATAAATACTACAATGTGGCCTGTTACATTGTTTGTCGAATGGCGCTTGCATTCATTTGCGATCCCCATTCTAGAAAAGAAGCATATTGCAACATGTATGTTAGCCATGCCTTAAAAACAGAAGTGAATGCGCTGTTACCGCTAGATCGTTTAATGCCTGTTAACGATTTAGTGGGGCCTGATGACAGCGCTTCGTTATCTGATTTGGCTATGGCTAACTACACAGAATGACATATATTCGTTGTTACTGTTGACGTGTTTACCGCCTATTAACATTTCAGCAGTGCCTGTATGACAACGTTCTATATTGTCATTTGCAATGCAACCTGAGCTCAGGCGTGACTACCCGCTGAACTTAAGCATATCATTT	Eukaryota	100	Metazoa	100	Nematoda	100	Chromadorea	100	Strongylida	100	Cylicocyclus	100	Cylicocyclus_nassatus	100	181	340
ASV32	TAAACATACTACAATGTGGCCTGTTACATTGTTAGTCGAATGGCGCTTGCATTCATTTGCAGTCCCCATTCTAGTAAAGAAGCATATTGCAACATGTATGTTGGCTATGGCCAACTACACTGAATGACATATATTCGTTGTCACTGCTGAATGTTTACCGCCTACTTAACATTTCAGCAGTGCCTGTATGACGACGTTCTATATTGTCATTTGCAATGCAACCTGAGCTCAGGCGTGACTACCCGCTGAACTTAAGCATATCATTT	Eukaryota	100	Metazoa	100	Nematoda	100	Chromadorea	100	Strongylida	100	Cylicostephanus	100	Cylicostephanus_minutus	100	247	250
ASV33	TATAAATACTACAATGTGGCCTGTTACATTGTTTGTCGAATGGCGCTTGCATTCATTTGCAATCCCCATTCTAGAAAAGAAGCATATTGCAACATGTATGTTGGCGATGCCTTAAAAACAGAGAATGCGTTGTTGCTGCTGGATCGTTTAATGCCTGTTAACGTTGCAGTAGGGGCATGATGACAGCGCTTCGTTATCTGATTTGGCTATAGCTAATTACACAGAATGACATATATTCGTTGTCACTGTTGACTTGTTTACCGCCTACTAACATTTCAGCAGTGCCTGTATGACAACGTTCTATATTGTCATTTGCAATGCAACCTGAGCTCAGGCGTGACTACCCGCTGAACTTAAGCATATCATTT	Eukaryota	100	Metazoa	100	Nematoda	100	Chromadorea	100	Strongylida	100	Unclassified	70	Unclassified	70	237	256
ASV34	TATAAATACTACAATGTGGCCTGTTACATTGTTTGTCGAATGGCGCTTGCATTCATTTGCGATCCCCATTCTAGAAAAGAAGCATATTGCAACATGTATGTTAGCCATGCCTTAAAAACAGAAGTGAATGCGCTGTTACCGCTAGATCGTTTAATGCCTGTTAACGATTTAGTGGGGCCTGATGACAGCGCTTCATTATCTGATTTGGCTATGGCTAACTACACAGAATGACATATATTCGTTGTCACTGTTGACGTGTTTACCGCCTATTAACATTTCAGCAGTGCCTGTATGACAACGTTCTATATTGTCATTTGCAATGCAACCTGAGCTCAGGCGTGACTACCCGCTGAACTTAAGCATATCATTT	Eukaryota	100	Metazoa	100	Nematoda	100	Chromadorea	100	Strongylida	100	Cylicocyclus	100	Cylicocyclus_nassatus	100	273	215
ASV35	TATAAATACTACAATGTGGCCTGTTACATTGTTCGTCGAATGGCGCTTGCATTGATTTGCAATCCCCATTCTAGAAAAGAAGCATATTGCAACATGTATGTTAGCTGCCTTAAGAACAGAAGTGAATGCGTTGTTACTGCTAGATCGTTTAATGCCTGTTAACGATCCAGTGGGGCCTGATGACAGCGCTTCGTTATCTGATTTGGCTTTGGCTAACTACACAGAATGACATATATTCGTTGTCACTGTTGACGTGTTTACCGCCTATTAACATTTCAGCAGTGCCTGTATGACAACGTTCTATATTGTCATTTGCAATGCAACCTGAGCTCAGGCGTGACTACCCGCTGAACTTAAGCATATCATTT	Eukaryota	100	Metazoa	100	Nematoda	100	Chromadorea	100	Strongylida	100	Cylicocyclus	99	Unclassified	63	266	195
ASV36	TATAAATACTACAATGTGGCCTGTTACATTGTTTGTCGAATGGCGCTCGCATTCATTTGCAATCCCCATTCTAGAGAAGAAGCATATTGCAACATGTATGTTGGCTATGCCTGAAGAACAGAAGTGAATGCGTTGCTACTGCTAAATCGTTTAATGCCTGTTAACGTTCCAGCAGGGCCTGATGACAGCGCTTCGTTATCTGATTTGGCTATAGCTAATTACACAGAATGACATATATTCGTTGTCACTGTTGACTTGTTTACCGCCTACTAACATTTCAGCAGTGCCTGTATGACAACGTTCTATAATGTCATTTGCAATGCAACCTGAGCTCAGGCGTGACTACCCGCTGAACTTAAGCATATCATTT	Eukaryota	100	Metazoa	100	Nematoda	100	Chromadorea	100	Strongylida	100	Cylicostephanus	100	Cylicostephanus_longibursatus	100	412	20
ASV37	TATAAATACTACAATGTGGCCTGTTACATTGTTTGTCGAATGGCGCTTGCATTCATTTGCAATCCCCATTCTAGAAAAGAAGCATATTGCAACATGTATGTTAGCTGCCTTAAGAGAAGTGAATGCGTTGTTACTGCTAGATCGTTTAATGCCTGTTAACGATCCAGTGGGGCCTGATGACAGCGCTTCCCTATCTGATCTGGCTATGGCTAACTACACAGAATGACATATATTCGTTGTCACTGTTGACGTGTTTACCGCCTATTAACATTTCAGCAGTGCCTGTATGACAACGTTTTATATTGTCATTTGCAATGCAACCTGAGCTCAGGCGTGACTACCCGCTGAACTTAAGCATATCATTT	Eukaryota	100	Metazoa	100	Nematoda	100	Chromadorea	100	Strongylida	100	Cylicocyclus	99	Cylicocyclus_ashworthi	98	229	197
ASV38	TATAAATACTACAATGTGGCCTGTTACATTGTTTGTCGAATGGCGCTTGCATTCATTTGCAATCCCCATTCTAGAAAAGAAGCATATTGCAACATGTATGTTAGCTGCCTTAAGAGAAGTGAATGCGTTGTTACTGCTAGATCGTTTAATGCCTGTTAACGATCCAGTGGGGCCTGATGACAGCGCTTCCCTATCTGATTTGGCTATGGCTAACTACACAGAATGACATATATTTGTTGTCACTGTTGACGTGTTTACCGCCTATTAACATTTCAGCAGTGCCTGTATGACAACGTTTTATATTGTCATTTGCAATGCAACCTGAGCTCAGGCGTGACTACCCGCTGAACTTAAGCATATCATTT	Eukaryota	100	Metazoa	100	Nematoda	100	Chromadorea	100	Strongylida	100	Cylicocyclus	100	Cylicocyclus_ashworthi	99	181	226
ASV39	TATAAATACTACAATGTGGCCTGTTACATTGTTTGTCGAATGGCGCTTGCATTCATTTGCAATCCCCATTCTAGAAAAGAAGCATATTGCAACATGTATGTTAGCTGCCTTAAGAACAGGAATGCGTTGTTACTGCTAGATTGTTTAATGCCTGTTAACGATCTAGTGGGGCCTGATGACAGCGCTTCCTTATCTAATTTGGCTATTGCTAACTACACAGAATGACATATATTCGTTGTCACTGTTGACGTGTTTACCGCCTATTAACATTTCAGCAGTGCCTGTATGACAACGTTCTATATTGTCATTTGCAATGCAACCTGAGCTCAGGCGTGACTACCCGCTGAACTTAAGCATATCATTT	Eukaryota	100	Metazoa	100	Nematoda	100	Chromadorea	100	Strongylida	100	Cylicocyclus	100	Cylicocyclus_leptostomum	99	228	172
ASV40	TATAATTACTACAATGTGGCCTGTTACATTGTTTGTCGAATGGCGCTTGCATTCATTTGCAGTCCCCATTCTAGAAAAGAAGCATATTGCAACATGTATGTTGGCTATGCCTTAACAGAAGTGAATGCGTTGTTACTGCTGGTTCGTTTGATGCCTGTTAACGTTCCAGTAGGGCCTGATGACAGCGCTTCGTTATCTGATTTGGCTATGGCTAATTACACAGAATGACATATATTCGTTGTCACTGTTGACTTGTTTACCGCCTACTAACATTTCAGCAGTGCCTGTATGACAACGTTCTATATTGTCATTTGCAATGCAACCTGAGCTCAGGCGTGACTACCCGCTGAACTTAAGCATATCATTT	Eukaryota	100	Metazoa	100	Nematoda	100	Chromadorea	100	Strongylida	100	Unclassified	59	Unclassified	53	0	397
ASV41	TAAACATACTACAATGTGGCCTGTTACATTGTTAGTCGAATGGCGCTTGCATTCATTTGCAGTCCCCATTCTAGTAAAGAAGCATATTGCAACATGTATGTTGGCTATGGCCAACTACACTGAATGACATATATTCGTTGTCACTGCTGAATGTTTACCGCCTACTTGACATTTCAGCAGTGCCTGTATGACGACGTTCTATATTGTCATTTGCAATGCAACCTGAGCTCAGGCGTGACTACCCGCTGAACTTAAGCATATCATTT	Eukaryota	100	Metazoa	100	Nematoda	100	Chromadorea	100	Strongylida	100	Cylicostephanus	97	Cylicostephanus_minutus	97	252	141
ASV42	TATAAATACTACAATGTGGCCTGTTACATTGTTTGTCGAATGGCGCTTGCATTCATTTGCGATCCCCATTCTAGAAAAGAAGCATATTGCAACATGTATGTTAGCCATGCCTTAAAAACAAAAGTGAATGCGCTGTTACCGCTAGATCGTTTAATGCCTGTTAACGATTTAGTGGGGCCTGATGACAGCGCTTCGTTATCTGATTTGGCTATGGCTAACTACACAGAATGACATATATTCGTTGTCACTGTTGACGTGTTTACCGCCTATTAACATTTCAGCAGTGCTTGTATGACAACGTTCTATATTGTCATTTGCAATGCAACCTGAGCTCAGGCGTGACTACCCGCTGAACTTAAGCATATCATTT	Eukaryota	100	Metazoa	100	Nematoda	100	Chromadorea	100	Strongylida	100	Cylicocyclus	100	Cylicocyclus_nassatus	100	193	193
ASV43	TATAAATACTACAATGTGGCCTGTTACATTGTTTGTCGAATGGCGCTTGCATTCATTTGCAATCCCCATTCTAGAAAAGAAGCATATTGCAACATGTATGTTAGCTGCCTTAAGAGAAGTGAATGCGTTGTTACTGCTAGATCGTTTAATGCCTGTTAACGATCTAGTGGGGCCTGATGACAGCGCTTCCTTATCTGATTTGGCTATGGCTAACTACACAGAATGACATATATTCGTTGTCACTGTTGACTTGTTTACCGCCTATTAACATTTCAGCAGTGCCTGTATGACAACGTTCTATATTGTCATTTGCAATGCAACCTGAGCTCAGGCGTGACTACCCGCTGAACTTAAGCATATCATTT	Eukaryota	100	Metazoa	100	Nematoda	100	Chromadorea	100	Strongylida	100	Cylicocyclus	99	Cylicocyclus_ashworthi	95	148	235
ASV44	TATGAATACTACAATGTGGCCTGTTACATTGTTTGTCGAATGGCGCTTGCATTCATTTGCAATCCCCATTCTAGAAAAGAAGCATATTGCAACATGTATGTTAGTTGTGCCTCAAGAACAGAAGTGAACGCGTTGTTACTGCTGAAACATTTAATGCCTGTTAACGTTTCAGTGGAGGCCTGATGACATCGCTTCGTTATCTGATTTGGCTATGGCTAACTACACAGAATGACATATATTCGTTGTCACTGTTGACTTGTTTACCGCCTACTAACATTTCAGCAGTGCCTGTATGACAACGTTCTATATTGTCATTTGCAATGCAACCTGAGCTCAGGCGTGACTACCCGCTGAACTTAAGCATATCATTT	Eukaryota	100	Metazoa	100	Nematoda	100	Chromadorea	100	Strongylida	100	Cylicocyclus	98	Cylicocyclus_insigne	97	143	233
ASV45	TATAAATACTACAATGTGGCCTGTTACATTGTTTGTCGAATGGCGCTTGCATTTACTTGCAATCCCCATTCTAGAAAAGAAACATATTGCAACATGTATGTTGGCTACGGCTAACTACACAGAATGACATACATTCGTTGTCACTGCTGAATGTTTACCGCATACTAACATTTCAGCAGTGCCTGTATGACAACGCTCTATACTGTCATTTGCAATGCAACCTGAGCTCAGGCGTGACTACCCGCTGAACTTAAGCATATCATTT	Eukaryota	100	Metazoa	100	Nematoda	100	Chromadorea	100	Strongylida	100	Cylicostephanus	100	Cylicostephanus_minutus	100	0	372
ASV46	TATAAATACTACAATGTGGCCTGTTACATTGTTTGTCGAATGGCGCTTGCATTCATTTGCAATCCCCATTCTAGAAAAGAAGCATATTGCAACATGTATGTTGGCTATGCCCTAACAGAAGTGGATGCGTTGTTACTGCTGGTTCGTTTAATGCCTGTTAACGTTCCAGTAGGGCCTGATGACAGCGCTTCGTTATCTGATTTGGCTATAGCTAATTGCACAGAATGACATATATTCGTTGTCACTGTTGACTTGTTTACCGCCTACTAACATTTCAGCAGTGCCTGTATGACAACGATCTATATTGTCATTTGCAATGCAACCTGAGCTCAGGCGTGACTACCCGCTGAACTTAAGCATATCACTT	Eukaryota	100	Metazoa	100	Nematoda	100	Chromadorea	100	Strongylida	100	Cyathostomum	95	Cyathostomum_pateratum	95	143	210
ASV47	TATGAATACTACAATGTGGCCTGTTACATTGTTTGTCGAATGGCGCTTGCATTCATTTGCAATCCCCATTCTAGAAAAGAAGCATATTGCAACATGTATGTTAGTTGTCCCTTAAGAACAGAAGTGAACGCGTTGTTACTGCTGAAACGTTTAATGCCTGTTAACGTTTCAGTGGAGGCCTGATGACATCGCTTCGTTATCTGATTTGGCTATGGCTAACTACACAGAATGACATATATTCGTTGTCACTGTTGACTTGTTTACCGCCTACTAACATTTCAGCAGTGCCTGTATGACAACGTTCTATATTGTCATTTGCAATGCAACCTGAGCTCAGGCGTGACTACCCGCTGAACTTAAGCATATCATTT	Eukaryota	100	Metazoa	100	Nematoda	100	Chromadorea	100	Strongylida	100	Cylicocyclus	94	Cylicocyclus_insigne	94	0	344
ASV48	TATAAATACTACAATGTGGCCTGTTACATTGTTTGTCGAATGGCGCTTGCATTCATTTGCAATCCCCATTCTAGAAAAGAAGCATATTGCAACATGTATGTTGGCTATGCCCTAACAGAAGTGGATGCGTTGTTACTGCTGGTTCGTTGAATGCCTGTTAACGTTCCAGTAGGGCCTGATGACAGCGCTTCGTTATCTGATTTGGCTATAGCTAATTACACAGAATGACATATATTCGTTGTCACTGTTGACTTGTTTACCGCCTAATAACATTTCAGCAGTGCCTGTATGACAACGATCTATATTGTCATTTGCAATGCAACCTGAGCTCAGGCGTGACTACCCGCTGAACTTAAGCATATCACTT	Eukaryota	100	Metazoa	100	Nematoda	100	Chromadorea	100	Strongylida	100	Cyathostomum	99	Cyathostomum_pateratum	99	134	204
ASV49	TATAAATACTACAATGTGGCCTGTTACATTGTCTGTCGAATGGCGCTTGCATTCATTTGCAATCCCCATTCTAGAAAAGAAGCATATTGCAACATGTATGTTGGCTATGCCTTAACAGAAGTGAATGCGTTGTTACTGCTGGTTCGTTTAATGCCTGTTAACGTTCCAGTAGGGCCTGATGACAGCGCTTCGTTATCTGATTTGGCTATAGCTAATTACACAGAATGACATATATTCGTTGTCACTGTTGACTTGTTTACCGCCTACTAACATTTCAGCAATGCCTGTATGACAACGTTCTATATTGTCATTTGCAATGCAACCTGAGCTCAGGCGTGACTACCCGCTGAACTTAAGCATATCACTT	Eukaryota	100	Metazoa	100	Nematoda	100	Chromadorea	100	Strongylida	100	Unclassified	66	Unclassified	50	159	175
ASV50	TATAAATACTACAATGTGGCCTGTTACATTGTCTGTCGAATGGCGCTTGCATTCATTTGCAATCCCCATTCTAGAAAAGAAGCATATTGCAACATGTATGTTGGCTATGCCTTAACAGAAGTGAATGCGTTGTTACTGCTGGTTCGTTTAATGCCTGTTAACGTTCCAGTAGGGCCTGATGACAGCGCTTCGTTATCTGATTTGGCTATAGCTAATTACACAGAATGACATATATTCGTTGTCACTGTTGACTTGTTTACCGCCTACTAACATTTCAATAGTGCCTGTATGACAACGTTCTATATTGTCATTTGCAATGCAACCTGAGCTCAGGCGTGACTACCCGCTGAACTTAAGCATATCACTT	Eukaryota	100	Metazoa	100	Nematoda	100	Chromadorea	100	Strongylida	100	Unclassified	73	Unclassified	55	268	42
ASV51	TATAAATACTACAATGTGGCCTGTTACATTGTTTGTCGAATGGCGCTCGCATTCATTTGCAATCCCCATTCTAGAGAAGAAGCATATTGCAACATGTATGTTGGCTATGCCTGAAGAACAGAAGTGAATGCGTTGTTACTGCTAAATCGTTTAATGCCTGTTAACGTTCCAGCAGGGCCTGATGACAGCGCCTCGTTATCTGATTTGGCTATAGCTAATTACACAGAATGACATATATTCGTTGTCACTGTTGACTTGTTTACCGCCTACTAACATTTCAGCAGTGCCTGTATGACAACGTTCTATAATGTCATTTGCAATGCAACCTGAGCTCAGGCGTGACTACCCGCTGAACTTAAGCATATCATTT	Eukaryota	100	Metazoa	100	Nematoda	100	Chromadorea	100	Strongylida	100	Cylicostephanus	100	Cylicostephanus_longibursatus	100	202	99
ASV52	TATAAATACTACAATGTGGCCTGTTACATTGTCTGTCGAATGGCGCTTGCATTCATTTCCAATCCCCATTCTAGAAAAGAAGCATATTGCAACATGTATGTTGGCTATGCCTTAACAGAAGTGAATGCGTTGTTACTGCTGGTTCGTTTAATGCCTGTTAACGTTCCAGTAGGGCCTGATGACAGCGCTTCGTTATCTGATTTGGCTATAGCTAATTACACAGAATGACATATATTCGTTGTCACTGTTGACTTGTTTACCGCCTACTAACATTTCAGCAGTGCCTGTATGACAACGTTCTATATTGTCATTTGCAATGCAACCTGAGCTCAGGCGTGACTACCCGCTGAACTTAAGCATATCACTT	Eukaryota	100	Metazoa	100	Nematoda	100	Chromadorea	100	Strongylida	100	Unclassified	65	Unclassified	50	146	146
ASV53	TATGAATACTACAATGTGGCCTGTTACATTGTTTGTCGAATGGCGCTTGCATTCATTTGCAATCCCCATTCTAGAAAAGAAGCATATTGCAACATGTATGTTAGTTGTGCCTTAAGAACAGAAGTGAACGCGTTGTTACTGCTGAAACGTTTAATGCCTGTTAATGTTTCAGTGGAGGCCTGATGACATCGCTTCGTTATCTGATTTGGCTATGGCTAACTACACAGAATGACATATATTCGTTGTCACTGTTGACTTGTTTACCGCCTACTAACATTTCAGCAGTGCCTGTATGACAACGTTCTATATTGTCATTTGCAATGCAACCTGAGCTCAGGCGTGACTACCCGCTGAACTTAAGCATATCATTT	Eukaryota	100	Metazoa	100	Nematoda	100	Chromadorea	100	Strongylida	100	Cylicocyclus	97	Cylicocyclus_insigne	97	0	282
ASV54	TATAAATACTACAATGTGGCCTGTTACATTGTTTGTCGAATGGCGCTTGCATTCATTTGCAATCCCCATTCTAGAAAAGAAGCATATTGCAACATGTATGTTGGCTATGCCTGAGGAACAGAAGTGAATGCGTTGTTACTGCTGGATCGTTTAATGCCTGTTAACGTTCCAGCAGGGCCTGATGACAGCGCTTCGTTATCTGATTTGGCTATAGCTAATTACACAGAATGACATATATTCGTTGTCACTGTTGACTTGTTTACCGCCTACTAACATTTCAGCAGTGCCTGTGTGACAACGTTCTATAATGTCATTTGCAATGCAACCTGAGCTCAGGCGTGACTACCCGCTGAACTTAAGCATATCATTT	Eukaryota	100	Metazoa	100	Nematoda	100	Chromadorea	100	Strongylida	100	Cylicostephanus	100	Cylicostephanus_longibursatus	100	216	59
ASV55	TATAAATACTACAATGTGGCCTGTTACATTGTTTGTCGAATGGCGCTTGCATTCATTTGCAATCCCCATTCTAGAAAAGAAGCATATTGCAACATGTATGTTGGCTATGCCTGAGGAACAGAAGTGAATGCGTTGTTACTGCTGGATCGTTTAATGCCTGTTAACGTTCCAGCAGGGCCTGATGACAGCGCTTCGTTATCTGATTTGGCTATAGCTAATTACACAGAATGACATATATTCGTTGTCACTGTTGACTTGTTTACCGCCTACTAACATTTCAGCAGTGCCTGTGTGGCAACGTTCTATAATGTCATTTGCAATGCAACCTGAGCTCAGGCGTGACTACCCGCTGAACTTAAGCATATCATTT	Eukaryota	100	Metazoa	100	Nematoda	100	Chromadorea	100	Strongylida	100	Cylicostephanus	99	Cylicostephanus_longibursatus	99	267	0
ASV56	TATGAATACTACAATGTGGCCTGTTACATTGTTTGTCGAATGGCGCTTGCATTCATTTGCAATCCCCATTCTAGAAAAGAAGCATATTGCAACATGTATGTTAGTTGTGCCTTAAGAACAGAAGTGAACGCGTTGTTACCGCTGAAACGTTTAATGCCTGTTAACGTTTCAGTGGAGGCCTGATGACATCGCTTCGTTATCTGATTTGGCTATGGCTAACTACACAGAATGACATATATTCGTTGTCACTGTTGACTTGTTTACCGCCTACTAACATTTCAGCAGTGCCTGTATGACAACGTTCTATATTGTCATTTGCAATGCAACCTGAGCTCAGGCGTGACTACCCGCTGAACTTAAGCATATCATTT	Eukaryota	100	Metazoa	100	Nematoda	100	Chromadorea	100	Strongylida	100	Cylicocyclus	96	Cylicocyclus_insigne	96	159	104
ASV57	TATAAATACTACAATGTAGCCTGTTACATTGTTTGTCGAATGGCGCTTGCATTCATTTGCAATCCCCGTTCTAGAAAAGAAACATATTGCAACATGTACGTTAGCTATGCCTTAATAATGGATGAATGCGTTGTTACTACTGGATCGTTTAATGCCTGTTAACGTTCCAGTGGGGCCTGATGACAGCGCTTCGTTATCTGATCTGGCTATGGCTAACGACACAGAATGACATATATTCGTTGTCACTGTTGACTTGTTTACCGCCTATTAACATTTCAGCAGTGCCTGTATGACAACGTTCTATATTATCATTTGCAATGCAACCTGAGCTCAGGCGTGACTACCCGCTGAACTTAAGCATATCATTT	Eukaryota	100	Metazoa	100	Nematoda	100	Chromadorea	100	Strongylida	100	Coronocyclus	100	Coronocyclus_labiatus	100	157	106
ASV58	TATAAATACTACAATGTGGCCTGTTACATTGTTTGTCGAATGGCGCTTGCATTCATTTGCAATCCCCATTCTAGAAAAGAAGCATATTGCAACATGTATGTTAGCTGCCTTAAGAACAGAAGGGAATGCGTTGTTACTGCTAGATTGTTTAATGCCTGTTAACGATCTAGTGGGGCCTGATGACAGCGCTTCCTTCTCTGATTTGGCTATTGCTAACTACACAGAATGACATATATTCGTTGTCACTGTTGACGTGTTTACCGCCTATTAACATTTCAGCAGTGCCTGTATGACAACGTTCTATATTGTCATTTGCAATGCAACCTGAGCTCAGGCGTGACTACCCGCTGAACTTAAGCATATCATTT	Eukaryota	100	Metazoa	100	Nematoda	100	Chromadorea	100	Strongylida	100	Cylicocyclus	100	Cylicocyclus_leptostomum	97	128	131
ASV59	TATAAATACTACAATGTGGCCTGTTACATTGTTTGTCGAATGGCGCTTGCATTCATTTGCGATCCCCATTCTAGAAAAGAAGCATATTGCAACATGTATGTTAGCCATGCCTTAAAAACAGAAGTGAATGCGCTGTTACCGCTGGATCGTTTAATGCCTGTTAACGATTTAGTGGGGCCTGATGACAGCGCTTCGTTATCTGATTTGGCTATGGCTAACTACACAGAATGACATATATTCGTTGTCACTGTTGACGTGTTTACCGCCTATTAACATTTCAGCAGTGCCTGTATGACAACGTTCTATATTGTCATTTGCAATGCAACCTGAGCTCAGGCGTGACTACCCGCTGAACTTAAGCATATCATTT	Eukaryota	100	Metazoa	100	Nematoda	100	Chromadorea	100	Strongylida	100	Cylicocyclus	100	Cylicocyclus_nassatus	100	0	254
ASV60	TATAAATACTACAATGTGGCCTGTTACATTGTTTGTCGAATGGCGCTTGCATTCATTTGCGATCCCCATTCTAGAAAAGAAGCATATTGCAACATGTATGTTAGCCATGCCTCAAAAACAGAAGTGAATGCGCTGTTACCGCTAGATCGTTTAATGCCTGTTAACGATTTAGTGGGGCCTGATGACAGCGCTTCGTTATCTGATTTGGCTATGGCTAACTACACAGAATGACATATATTCGTTGTCACTGTTGACGTGTTTACCGCCTATTAACATTTCAGCAGTGCCTGTATGACAACGTTCTATATTGTCATTTGCAATGCAACCTGAGCTCAGGCGTGACTACCCGCTGAACTTAAGCATATCATTT	Eukaryota	100	Metazoa	100	Nematoda	100	Chromadorea	100	Strongylida	100	Cylicocyclus	100	Cylicocyclus_nassatus	100	115	128
ASV61	TATGAATACTACAATGTGGCCTGTTACATTGTTTGTCGAATGGCGCTTGCATTCATTTGCAATCCCCATTCTAGAAAAGAAGCATATTGCAACATGTATGTTAGTTGTGCCTTAAGAACAGAAGTGAACGCGTTGTTACTGCTGAAACGTTTAATGCCTGTTAACGTTTCAGTGGAGGCCTGATGACATCGCTTCGTTGTCTGATTTGGCTATGGCTAACTACACAGAATGACATATATTCGTTGTCACTGTTGACTTGTTTACCGCCTACTAACATTTCAGCAGTGCCTGTATGACAACGTTCTATATTGTCATTTGCAATGCAACCTGAGCTCAGGCGTGACTACCCGCTGAACTTAAGCATATCATTT	Eukaryota	100	Metazoa	100	Nematoda	100	Chromadorea	100	Strongylida	100	Cylicocyclus	98	Cylicocyclus_insigne	97	242	0
ASV62	TATAAATACTACAATGTGGCCTGTTACATTGTTTGTCGAATGGCGCTTGCATTCATTTGCAATCCCCATTCTAGAAAAGAAGCATATTGCAACATGTATGTTGGCTATATCTGATTTGACTATGGCTAACTACACAGAATGACATGTAATCGTTGTCACTGTTGACTTGTTTACCGCCTACTAACATTTCAGCAGTGCCTGTATGACAACGTTCTATATTGTCATTTGCAATGCAACCTGAGCTCAGGCGTGACTACCCGCTGAACTTAAGCATATCATTT	Eukaryota	100	Metazoa	100	Nematoda	100	Chromadorea	100	Strongylida	100	Coronocyclus	88	Coronocyclus_coronatus	82	234	0
ASV63	TATAAATACTACAATGTGGCCTGTTACATTGTTTGTCGAATGGCGCTTGCATTCATTTGCGATCCCCATTCTAGAAAAGAAACATATTGCAACATGTATGTTGGCTACGGCTAACTACACAGAATGACATATATTCGTTGTCACTGCTGAATGTTTACCGCATACTAACATTTCAGCAGTGCCTGTATGACAACGTTCTATAATGTCATTTGCAATGCAACCTGAGCTCAGGCGTGACTACCCGCTGAACTTAAGCATATCATTT	Eukaryota	100	Metazoa	100	Nematoda	100	Chromadorea	100	Strongylida	100	Cylicostephanus	93	Cylicostephanus_minutus	92	123	111
ASV64	TATAAATACTACAATGTGGCCTGTTACATTGTTTGTCGAATGGCGCTTGCATTCATTTGCGATCCCCATTCTAGAAAAGAAGCATATTGCAACATGTATGTTAGCCATGCCTTAAAAACAGAAGTGAATGCGCTGTTACCGCTAGATCGTTTAATGCCTGTTAACGATTTAGTGGGGCCTGATGACAGCGCTTCGTTATCTGATTTGGCTATGGCTAACTACACAGAATGACATATATTCGTTGTCACTGTTGACGTGTTTACCGCCTATTAACATTTCAGCAGTGCCTGTATGACAACGTCCTATATTGTCATTTGCAATGCAACCTGAGCTCAGGCGTGACTACCCGCTGAACTTAAGCATATCATTT	Eukaryota	100	Metazoa	100	Nematoda	100	Chromadorea	100	Strongylida	100	Cylicocyclus	100	Cylicocyclus_nassatus	100	0	234
ASV65	TATAAATACTACAATGTGGCCTGTTACATTGTCTGTCGAATGGCGCTTGCATTCATTTGCAATCCCCATTCTAGAAAAGAAGCATATTGCAACATGTATGTTGGCTATGCCTTAACAGAAGTGAATGCGTTGTTACTGCTGGTTCGTTTAATGCCTGTTAACGTTCCAGTAGGGCCTGATGACAGCGCTTCGTTATCTGATTTGCCTATAGCTAATTACACAGAATGACATATATTCGTTGTCACTGTTGACTTGTTTACCGCCTACTAACATTTCAGCAGTGCCTGTATGACAACGTTCTATATTGTCATTTGCAATGCAACCTGAGCTCAGGCGTGACTACCCGCTGAACTTAAGCATATCACTT	Eukaryota	100	Metazoa	100	Nematoda	100	Chromadorea	100	Strongylida	100	Unclassified	54	Unclassified	46	117	111
ASV66	TATAAATACTACAATGTGGCCTGTTACATTGTTTGTCGAATGGCGCTTGCATTCATTTGCGATCCCCATTCTAGAAAAGAAGCATATTGCAACATGTATGTTAGCCATGCCTTAAAAACAGAAGTGAATGCGCTGTTACCGCTAGATCGTTTGATGCCTGTTAACGATTTAGTGGGGCCTGATGACAGCGCTTCGTTATCTGATTTGGCTATGGCTAACTACACAGAATGACATATATTCGTTGTCACTGTTGACGTGTTTACCGCCTATTAACATTTCAGCAGTGCCTGTATGACAACGTTCTATATTGTCATTTGCAATGCAACCTGAGCTCAGGCGTGACTACCCGCTGAACTTAAGCATATCATTT	Eukaryota	100	Metazoa	100	Nematoda	100	Chromadorea	100	Strongylida	100	Cylicocyclus	100	Cylicocyclus_nassatus	100	227	0
ASV67	TATAAATACTACAATGTGGCCTGTTACATTGTTTGTCGAATGGCGCTTGCATTCATTTGCAATCCCCATTCTAGAAAAGAAGCATATTGCAACATGTATGTTGGCTATGTCCCAAAAACGGAAATGAATGCGTTGTTACTACTGGATCGTTTAATGCCTGTTAACGTTCCAGTGGGGCCTGACGACAGCGCTTCGTTATCTGATTTGGCTATGGCTAACTACACAGAATGGCATATATTCGTTGTCACTGTTGACTTGTTTACCGCCTATTAACATTTCAGCAGTGCCTGTATGACAACGTTTTATATTGCCATTTGCAATGCAACCTGAGCTCAGGCGTGACTACCCGCTGAACTTAAGCATATCATTT	Eukaryota	100	Metazoa	100	Nematoda	100	Chromadorea	100	Strongylida	100	Cylicostephanus	100	Cylicostephanus_calicatus	100	126	100
ASV68	TATAAATACTACAATGTGGCCTGTTACATTGTTTGTCGAATGGCGCTTGCATTCATTTGCGATCCCCATTCTAGAAAAGAAGCATACTGCAACATGTATGTTAGCCATGCCTTAAAAACAGAAGTGAATGCGCTGTTACCGCTAGATCGTTTAATGCCTGTTAACGATTTAGTGGGGCCTGATGACAGCGCTTCGTTATCTGATTTGGCTATGGCTAACTACACAGAATGACATATATTCGTTGTCACTGTTGACGTGTTTACCGCCTATTAACATTTCAGCAGTGCCTGTATGACAACGTTCTATATTGTCATTTGCAATGCAACCTGAGCTCAGGCGTGACTACCCGCTGAACTTAAGCATATCATTT	Eukaryota	100	Metazoa	100	Nematoda	100	Chromadorea	100	Strongylida	100	Cylicocyclus	100	Cylicocyclus_nassatus	100	0	223
ASV69	TATAAATACTACAATGTGGCCTGTTACATTGTTTGTCGAATGGCGCTTGCATTCATTTGCAATCCCCATTCTAGAAAAGAAGCATATTGCAACATGTATGTTAGCTGCCTTAAGAACAGGAATGCGTTGTTACTGCTAGATTGTTTAATGCCTGTTAACGATTTAGTGGGGCCTGATGACAGCGCTTCGTTATCTGATTTGGCTATGGCTAACTACACAGAATGACATATATTCGTTGTCACTGTTGACGTGTTTACCGCCTATTAACATTTCAGCAGTGCCTGTATGACAACGTTCTATATTGTCATTTGCAATGCAACCTGAGCTCAGGCGTGACTACCCGCTGAACTTAAGCATATCATTT	Eukaryota	100	Metazoa	100	Nematoda	100	Chromadorea	100	Strongylida	100	Cylicocyclus	100	Unclassified	70	0	215
ASV70	TATAAATACTACAATGTGGCCTGTTACATTGTTTGTCGAATGGCGCTTGCATTCATTTGCAATCCCCATTCTAGAAAAGAAGCATATTGCAACATGTATGTTGGCTATGCCCTAACAGAAGTGGATGCGTTGTTACTGCTGGTTCGTTGAATGCCTGTTGACGTTCCAGTAGGGCCTGATGACAGCGCTTCGTTATCTGATTTGGCTATAGCTAATTACACAGAATGACATATATTCGTTGTCACTGTTGACTTGTTTACCGCCTACTAACATTTCAGCAGTGCCTGTATGACAACGATCTATATTGTCATTTGCAATGCAACCTGAGCTCAGGCGTGACTACCCGCTGAACTTAAGCATATCACTT	Eukaryota	100	Metazoa	100	Nematoda	100	Chromadorea	100	Strongylida	100	Cyathostomum	99	Cyathostomum_pateratum	99	82	129
ASV71	TATAAATACTACAATGTGGCCTGTTACATTGTTTGTCGAATGGCGCTTGCATTCATTTGCGATCCCCATTCTAGAAAAGAAGCATATTGCAACATGTATGTTAGCCATGCCTTAAAAACAGAAGTGAATGCGCTGTTACCGCTAGATCGTTTAATGCCTGTTAACGATTTAGTGGGGCCTGATGACAGCGCTTCGTTATCTGATTTGGCTGTGGCTAACTACACAGAATGACATATATTCGTTGTCACTGTTGACGTGTTTACCGCCTATTAACATTTCAGCAGTGCCTGTATGACAACGTTCTATATTGTCATTTGCAATGCAACCTGAGCTCAGGCGTGACTACCCGCTGAACTTAAGCATATCATTT	Eukaryota	100	Metazoa	100	Nematoda	100	Chromadorea	100	Strongylida	100	Cylicocyclus	100	Cylicocyclus_nassatus	100	204	0
ASV72	TATAAATACTACAATGTGGCCTGTTACATTGTTTGTCGAATGGCGCTTGCATTTACTTGCAATCCCCATTCTAGAAAAGAAACATATTGCAACATGTATGTTGGCTACGGCTAACTACACAGAATGACATATATTCGTTGTCACTGCTGAATGTTTACCGCATACTAAGATTTCAGCAGTGCCTGTATGACAACGCTCTATACTGTCATTTGCAATGCAACCTGAGCTCAGGCGTGACTACCCGCTGAACTTAAGCATATCATTT	Eukaryota	100	Metazoa	100	Nematoda	100	Chromadorea	100	Strongylida	100	Cylicostephanus	100	Cylicostephanus_minutus	100	0	197
ASV73	TATAAATACTACAATGTGGCCTGTTACATTGTTTGTCGAATGGCGCTTGCATTCATTTGCAATCCCCATTCTAGAAAAGAAGCATATTGCAACATGTATGTTGGCTCTGCCTGAAGAACAGAAGTGAATGCGTTGTTACTGCTGGATCGTTTAATGCCTGTTAACGTTCCAGCAGGGCCTGATGACAGCGCTTCGTTATCTGATTTGGCTATAGCTAATTACACAGAATGACATATATTCGTTGTCACTGTTGACTTGTTTACCGCCTACTAACATTTCAGCAGTGCCTGTGTGACAACGTTCTATAATGTCATTTGCAATGCAACCTGAGCTCAGGCGTGACTACCCGCTGAACTTAAGCATATCATTT	Eukaryota	100	Metazoa	100	Nematoda	100	Chromadorea	100	Strongylida	100	Cylicostephanus	100	Cylicostephanus_longibursatus	100	187	0
ASV74	TATAAATACTACAATGTGGCCTGTTACATTGTTTGTCGAATGGCGCTTGCATTCATTTGCAATCCCCATTCTAGAAAAGAAGCATATTGCAACATGTATGTTAGCTGCCTTAAGAGAAGTGAATGTGTTGTTACTGCTAGATCGTTTAATGCCTGTTAACGATCCAGTGGGGCCTGATGACAGCGCTTCCTTATCTGATTTGGCTATTGCTAACTACACAGAATGACATATATTCGTTGTCACTGTTGACGTGTTTACCGCCTATTAACATTTCAGCAGTGCCTGTATGACAACGTTCTATATTGTCATTTGCAATGCAACCTGAGCTCAGGCGTGACTACCCGCTGAACTTAAGCATATCATTT	Eukaryota	100	Metazoa	100	Nematoda	100	Chromadorea	100	Strongylida	100	Cylicocyclus	100	Unclassified	78	0	187
ASV75	TATAAATACTACAATGTGGCCTGTTACATTGTTTGTCGAATGGCGCTTGCATTCATTTGCAATCCCCATTCTAGAAAAGAAGCATATTGCAACATGTATGTTGGCTAAGCCTGAGAAACAGAAGTGAATGCGTCGTTACTGATGGATCGTTTAATGCCTGTTAACGTCCCAGCAGGGCCTGATGACAGCGCTTCGTTATCTGATTTGGCTATAGCTAATTACACAGAATGACATATATTCGTTGTCACTGTTGACTTGTTTACCGCCTACTAACATTTCAGCAGTGCCTGTATGACAACGTTCTATAATGTCATTTGCAATGCAACCTGAGCTCAGGCGTGACTACCCGCTGAACTTAAGCATATCATTT	Eukaryota	100	Metazoa	100	Nematoda	100	Chromadorea	100	Strongylida	100	Unclassified	74	Unclassified	74	59	124
ASV76	TATAAATACTACAATGTGGCCTGTTACATTGTTTGTCGAATGGCGCTTGCATTCATTTGCAATCCCCATTCTAGAAAAGAAGCATATTGCAACATATATGTTGGCTATATCTGATTTGGCTATGGCTAACTACACAGAATGACATATAATCGTTGTCACTGTTGACCTGTTTACCGCCTACTAACATTTCAGCAGTGCCTGTATGACAACGTTCTATATTGTCATTTGCAATGCAACCTGAGCTCAGGCGTGACTACCCGCTGAACTTAAGCATATCATTT	Eukaryota	100	Metazoa	100	Nematoda	100	Chromadorea	100	Strongylida	100	Coronocyclus	97	Coronocyclus_coronatus	92	0	179
ASV77	TATAAATACTACAATGTGGCCTGTTACATTGTTTGTCGAATGGCGCTTGCATTCATTTGCAATCCCCATTCTAGAAAAGAAGCATATTGCAACATGTATGTTAGCTGCCTTAAGAGAAGTGAATGCGTTGTTACTGCTAGATCGTTTAATGCCTGTTAACGATCCAGTGGGGCCTGATGACAGCGCTTCCTTATCTGATTTGGCTACGGCTAACTACACAGAATGACATATATTCGTTGTCACTGTTGACGTGTTTACCGCCTATTAACATTTCAGCAGTGCCTGTATGACAACGTTCTATACTGTCATTTGCAATGCAACCTGAGCTCAGGCGTGACTACCCGCTGAACTTAAGCATATCATTT	Eukaryota	100	Metazoa	100	Nematoda	100	Chromadorea	100	Strongylida	100	Cylicocyclus	100	Cylicocyclus_ashworthi	98	178	0
ASV78	TATAAATACTACAATGTGGCCTGTTACATTGTTTGTCGAATGGCGCTTGCATTCATTTGCAATCCCCATTCTAGAGAAGAAGCATATTGCAACATGTATGTTGGCTCTGCCTGAAGAACAGAAGTGAATGCGTTGTTACTGCTAGATCGTTTAATGCCTGTTAACGTTCCAGCAGGGCCTGATGACAGCGCTTCGTTATCTGATTTGGCTATAGCTAATTACACAGAATGACATATATTCGTTGTCACTGTTGACTTGTTTACCGCCTACTAACATTTCAGCAGTGCCTGTATGACAACGTTCTATAATGTCATTTGCAATGCAACCTGAGCTCAGGCGTGACTACCCGCTGAACTTAAGCATATCATTT	Eukaryota	100	Metazoa	100	Nematoda	100	Chromadorea	100	Strongylida	100	Cylicostephanus	100	Cylicostephanus_longibursatus	100	79	96
ASV79	TATAAATACTACAATGTGGCCTGTTACATTGTTTGTCGAATGGCGCTTGCATTCATTTGCAATCCCCATTCTAGAAAAGAAGCATATTGCAACATGTATATTGGCGATGCCTTAAAAACAGAGAATGCGTTGTTGCTGCTGGATCGTTTAATGCCTGTTAACGTTGCAGTAGGGGCATGATGACAGCGCTTCGTTATCTGATTTGGCTATAGCTAATTACACAGAATGACATATATTCGTTGTCACTGTTGACTTGTTTACCGCCTACTAACATTTCAGCAGTGCCTGTATGACAACGTTCTATATTGTCATTTGCAATGCAACCTGAGCTCAGGCGTGACTACCCGCTGAACTTAAGCATATCATTT	Eukaryota	100	Metazoa	100	Nematoda	100	Chromadorea	100	Strongylida	100	Coronocyclus	80	Coronocyclus_labratus	85	73	100
ASV80	TATAAATACTACAATGTGGCCTGTTACATTGTTTGTCGAATGGCGCTTGCATTCATTTGCAATCCCCATTTTAGAGAAGAAGCATATTGCAACATGTATGTTGGCTCTGCCTGAGGAACAGAAGTGAATGCGTTGTTACTGCTAGATGGTTTAATGCCTGTTAACGTTCCAGCAGGGCCTGATGACAGCGCTTCGTTATCTGATTTGGCTATAGCTAATTACACAGAATGACATATATTCGTTGTCACTGTTGACTTGTTTACCGCCTACTAACATTTCAGCAGTGCCTGTATGACAACGTTCTATAATGTCATTTGCAATGCAACCTGAGCTCAGGCGTGACTACCCGCTGAACTTAAGCATATCATTT	Eukaryota	100	Metazoa	100	Nematoda	100	Chromadorea	100	Strongylida	100	Cylicostephanus	100	Cylicostephanus_longibursatus	100	169	0
ASV81	TATAATTACTACAATGTGGCCTGTTACATTGTTTGTCGAATGGCGCTTGCATTCATTTGCAGTCCCCATTCTAGAAAAGAAGCATATTGCAACATGTATGTTGGCTATGCCTTAACAGAAGTGAATGCGTTGTTACTGCTGGTTCGTTTAATGCCTGTTAACGTTCCAGTAGGGCCTGATGACAGCGCTTCGTTATCTGATTTGGCTATGGCTAATTACACAGAATGACATATATTCGTTGTCACTGTTGACTTGTTTACCGCCTACTAACATTTCAGCAGTGCCTGTATGACAACGTTCTATATTGTCATTTGCAATGCAACCTGAGCTCAGGCGTGACTACCCGCTGAACTTAAGCATATCATTT	Eukaryota	100	Metazoa	100	Nematoda	100	Chromadorea	100	Strongylida	100	Unclassified	51	Unclassified	38	0	162
ASV82	TATTAATACTACAATGTGGTCTGTTACATTGTTTGTCGAATGGCGCTTGCATTCATTTGCAATCCCCATTCTAGAAAAGAAGCATATTGCAACATGTATGTTAGTTGTGCCTTAAGAACAGTAGTGAACGCGTTGTTACTGCTGAAACGTTTAATGCCTGTTAACGTTTCAGTGGAGGCCTGATGACATCGCTTCGTTATCTGATTTGGCTATGGCTAACTACACAGAATGACATATATTCGTTGTCACTGTTGACTTGTTTACCGCCTATTAACATTTCAGCAGTGCCTGTATGACAACGTTCTATATTGTCATTTGCAATGCAACCTGAGCTCAGGCGTGACTACCCGCTGAACTTAAGCATATCATTT	Eukaryota	100	Metazoa	100	Nematoda	100	Chromadorea	100	Strongylida	100	Cylicocyclus	97	Cylicocyclus_insigne	94	0	160
ASV83	TATAAATACTACAATGTGGCCTGTTACATTGTTTGTCGAATGGCGCTTGCATTCATTTGCAATCCCCATTCTAGAAAAGAAGCATATTGCAACATGTATGTTAGCTGCCTTAAGAGAAGTGAATGCGTTGTTACTGCTAGATCGTTTAATGCCTGTTAACGATCCAGTGGGGCCTGATGACAGCGCTTCCCTATCTGATTTGGCTATGGCTAACTACACAGAATGACATATATTCGTTGTCACTGTTGACGTGTTTACCGCCTATTAACATTTCAGCAGTGCCTGTATGACAACGTTCTATATTGTCATTTGCAATGCAACCTGAGCTCAGGCGTGACTACCCGCTGAACTTAAGCATATCATTT	Eukaryota	100	Metazoa	100	Nematoda	100	Chromadorea	100	Strongylida	100	Cylicocyclus	100	Cylicocyclus_ashworthi	98	157	0
ASV84	TATAAATACTACAATGTGGCCTGTTACATTGTTTGTCGAATGGCGCTTGCATTCATTTGCGATCCCCATTCTAGAAAAGAAGCATATTGCAACATGTATGTTAGCCATGCCTTGAAAACAGAAGTGAATGCGCTGTTACCGCTAGATCGTTTAATGCCTGTTAACGATTTAGTGGGGCCTGATGACAGCGCTTCGTTATCTGATTTGGCTATGGCTAACTACACAGAATGACATATATTCGTTGTCACTGTTGACGTGTTTACCGCCTATTAACATTTCAGCAGTGCCTGTATGACAACGTTCTATATTGTCATTTGCAATGCAACCTGAGCTCAGGCGTGACTACCCGCTGAACTTAAGCATATCATTT	Eukaryota	100	Metazoa	100	Nematoda	100	Chromadorea	100	Strongylida	100	Cylicocyclus	100	Cylicocyclus_nassatus	100	156	0
ASV85	TATAAATACTACAATGTGGCCTGTTACATTGTTTGTCGAATGGCGCTCGCATTCATTTGCAATCCCCATTTTAGAAAAGAAGCATATTGCAACATGTATGTTGGCTATGCCTGAGGAACAGAAGTGAATGCGTTGTTACTGCTAGATGGTTTAATGCCTGTTAACGTTCCAGCAGGGCCTGATGACAGCGCTTCGTTATCTGATTTGGCTATAGCTAATTACACAGAATGACATATATTCGTTGTCACTGTTGACTTGTTTACCGCCTACTAACATTTCAGCAGTGCCTGTATGACAACGTTCTATAATGTCATTTGCAATGCAACCTGAGCTCAGGCGTGACTACCCGCTGAACTTAAGCATATCATTT	Eukaryota	100	Metazoa	100	Nematoda	100	Chromadorea	100	Strongylida	100	Cylicostephanus	100	Cylicostephanus_longibursatus	100	93	63
ASV86	TATGAATACTACAATGTGGCCTGTTACATTGTTTGTCGAATGGCGCTTGCATTAATTTGCAATCCCCATTCTAGAAAAGAAGCATATTGCAACATGTATGTTAGTTGTGCCTTAAGAACAGAAGTGAACGCGTTGTTACTGCTGAAACGTTTAATGCCTGTTAACGTTTCAGTGGAGGCCTGATGACATCGCTTCGTTATCTGATTTGGCTATGGCTAACTACACAGAATGACATATATTCGTTGTCACTGTTGACTTGTTTACCGCCTACTAACATTTCAGCAGTGCCTGTATGACAACGTTCTATATTGTCATTTGCAATGCAACCTGAGCTCAGGCGTGACTACCCGCTGAACTTAAGCATATCATTT	Eukaryota	100	Metazoa	100	Nematoda	100	Chromadorea	100	Strongylida	100	Cylicocyclus	97	Cylicocyclus_insigne	97	151	0
ASV87	TATAAATACTACAATGTGGCCTGTTACATTGTTTGTCGAATGGCGCTTGCATTCATTTGCGATCCCCATTCTAGAAAAGAAGCATATTGCAACATGTATGTTAGCCATGCTTTAAAAACAGAAGTGAATGCGCTGTTACCGCTAGATCGTTTAATGCCTGTTAACGATTTAGTGGGGCCTGATGACAGCGCTTCGTTATCTGATTTGGCTATGGCTAACTACACAGAATGACATATATTCGTTGTCACTGTTGACGTGTTTACCGCCTATTAACATTTCAGCAGTGCCTGTATGACAACGTTCTATATTGTCATTTGCAATGCAACCTGAGCTCAGGCGTGACTACCCGCTGAACTTAAGCATATCATTT	Eukaryota	100	Metazoa	100	Nematoda	100	Chromadorea	100	Strongylida	100	Cylicocyclus	100	Cylicocyclus_nassatus	100	151	0
ASV88	TATAAATACTACAATGTGGCCTGTTACATTGTTTGTCGAATGGCGCTTGCATTCATTTGCAATCCCCATTCTAGAAAAGAAGCATATTGCAACATGTATGTTGGCTATGTCTCAAAAACGGAAATGAATGAGTTGTTACTACTGGATCGTTTAATGCCTGTTAACGTTCCAGTGGGGCCTGACGACAGCGCTTCGTTATCTGATTTGGCTATGGCTAACTACACAGAATGGCATATATTCGTTGTCACTGTTGACTTGTTTACCGCCTATTAACATTTCAGCAGTGCCTGTATGACAACGTTTTATATTGCCATTTGCAATGCAACCTGAGCTCAGGCGTGACTACCCGCTGAACTTAAGCATATCATTT	Eukaryota	100	Metazoa	100	Nematoda	100	Chromadorea	100	Strongylida	100	Cylicostephanus	100	Cylicostephanus_calicatus	100	92	59
ASV89	TATAAATACTACAATGTGGCCTGTTACATTGTTTGTCGAATGGCGCTTGCATTCATTTGCAATCCCCATTCTAGAAAAGAAGCATATTGCAACATGTATGTTGGCTATGCCTGAGGAACAGAAGTGAATGCGTTGTTACTGCTAGATCGTTTAATGCCTGTTGACGTTCAGACAGGGCCTGATGACAGCGCTTCGTTATCTGATTTGGCTATAGCTAATTACACAGAATGACATATATTCGTTGTCACTGTTGACTTGTTTACCGCCTACTAACATTTCAGCAGTGCCTGTATGACAACGTTCTATAATGTCATTTGCAATGCAACCTGAGCTCAGGCGTGACTACCCGCTGAACTTAAGCATATCATTT	Eukaryota	100	Metazoa	100	Nematoda	100	Chromadorea	100	Strongylida	100	Cylicostephanus	99	Cylicostephanus_longibursatus	99	136	0
ASV90	TATAAATACTACAATGTGGCCTGTTACATTGTTTGTCGAATGGCGCTTGCATTCATTTGCAATCCCCATTCTAGAGAAGAAGCATATTGCAACATGTATGTTGGCTCTGCCTGAGGAACAGAAGTGAATGCGTTGTTACTGCTAGATGGTTTAATGCCTGTTAACGTTCCAGCAGGGCCTGATGGCAGCGCTTCGTTATCTGATTTGGATATAGCTAATTACACAGAATGACATATATTCGTTGTCACTGTTGACTTGTTTACCGCCTACTAACATTTCAGCAGTGCCTGTATGACAACGTTCTATAATGTCATTTGCAATGCAACCTGAGCTCAGGCGTGACTACCCGCTGAACTTAAGCATATCATTT	Eukaryota	100	Metazoa	100	Nematoda	100	Chromadorea	100	Strongylida	100	Cylicostephanus	100	Cylicostephanus_longibursatus	100	0	134
ASV91	TATAAATACTACAATGTGGCCTGTTACATTGTCTGTCGAATGGCGCTTGCATTCATTTGCAATCCCCATTCTAGAAAAGAAGCATATTGCAACATGTATGTTGGCTATATCTTTGGCTATGGCTAACTACACAGAATGACATATAATCGTTGTCACTGTTGACTTGTTTACCGCCTACTAACATTTCAGCAGTGCCTGTATGACAACGTTCTATATTGTCATTTGCAATGCAACCTGAGCTCAGGCGTGACTACCCGCTGAACTTAAGCATATCATTT	Eukaryota	100	Metazoa	100	Nematoda	100	Chromadorea	100	Strongylida	100	Coronocyclus	99	Coronocyclus_coronatus	99	0	133
ASV92	TATAAATACTACAATGTGGCCTGTTACATTGTTTGTCGAATGGCGCTTGCATTCATTTACAATCCCCATTCTAGAAAAGAAGCATATTGCAACATGTATGTTAGCTGCCTTAAGAACAGAAGGGAATGCGTTGTTACTGCTAGATTGTTTAATGCCTGTTAACGATCTAGTGGGGCCTGATGAGAGCGCTTCCTTATCTGATTTGGCTATTGCTAACTACACAGAATGACATATATTCGTTGTCACTGTTGACGTGTTTACCGCCTATTAACATTTCAGCAGTGCCTGTATGACAACGTTCTATATTGTCATTTGCAATGCAACCTGAGCTCAGGCGTGACTACCCGCTGAACTTAAGCATATCATTT	Eukaryota	100	Metazoa	100	Nematoda	100	Chromadorea	100	Strongylida	100	Cylicocyclus	100	Cylicocyclus_leptostomum	100	131	0
ASV93	TATAAATACTACAATGTGGCCTGTTACATTGTTTGTCGAATGGCGCTTGCATTCATTTGCGATCCCCATTCTAGAAAAGAAGCATATTGCAACATGTATGTTAGCCATGCCTCAAAAACAGAAGTGAATGCGCTGTTACCGCTAGATCGTTTAATGCCTGTTAACGATTTAGTGGGGCCTGATGACAGCGCTTCGTTATCTGATTTGGCTATGGCTAACTACACAGAATGACATATATTCGTTGTCACTGTTGACGTGTTCACCGCCTATTAACATTTCAGCAGTGCCCGTATGACAACGTTCTATATTGTCATTTGCAATGCAACCTGAGCTCAGGCGTGACTACCCGCTGAACTTAAGCATATCATTT	Eukaryota	100	Metazoa	100	Nematoda	100	Chromadorea	100	Strongylida	100	Cylicocyclus	100	Cylicocyclus_nassatus	100	59	72
ASV94	TATAAATACTACAATGTGGCCTGTTACATTGTTTGTCGAATGGCGCTTGCATTCAATTGCAATCCCCATTCTAGAAAAGAAGCATATTGCAACATGTACGTTAGCTGTGCCTTACGACAGAAATGAATGCGTTGTTACTGCTGGATCGTTTAATGCTTGTTAACTTTCCAGTGGGGCCTGACGACAGCGCTTCGTTATCTGATTTGACTATGGCTAACTACACAGAATGACATATATTCGTTGTCACTGTTGATTTGTTTACCGCCTACTAACATTTCAGCAGTGCATGTATGACACGCTCTATATTGTCATTTGCAATGCAACCTGAGCTCAGGCGTGACTACCCGCTGAACTTAAGCATATCATTT	Eukaryota	100	Metazoa	100	Nematoda	100	Chromadorea	100	Strongylida	100	Coronocyclus	86	Coronocyclus_labratus	86	130	0
ASV95	TATAAATACTACAATGTGGCCTGTTACATTGTTTGTCGAATGGCGCTTGCATTCATTTGCGATCCCCATTCTAGAAAAGAAACATATTGCAACATGTATGTTGGCTACGGCTAACTACACAGAATGACATATATTCGTTGTCACTGCTGAATGTTTACCGCATACTAACATTTCAGCAGTGCCTGTATGACAACGCTCTATACTGTCATTTGCAATGCAACCTGAGCTCAGGCGTGACTACCCGCTGAACTTAAGCATATCATTT	Eukaryota	100	Metazoa	100	Nematoda	100	Chromadorea	100	Strongylida	100	Cylicostephanus	96	Cylicostephanus_minutus	96	129	0
ASV96	TATAAATACTACAATGTGGCCTGTTACATTGTCTGTCGAATGGCGCTTGCATTCATTTGCAATCCCCATTCTAGAAAAGAAGCATATTGCAACATGTATATTGGCGATGCCTTAAAAACAGAGAATGCGTTGTTGCTGCTGGATCGTTTAATGCTTGTTAACGTTGCAGTAGGGGCATGATGACAGCGCTTCGTTATCTGATTTGGCTATAGCTAATTACACAGAATGACATATATTCGTTGTCACTGTTGACTTGTTTACCGCCTACTAACATTTCAGCAGTGCCTGTATGACAACGTTCTATATTGTCATTTGCAATGCAACCTGAGCTCAGGCGTGACTACCCGCTGAACTTAAGCATATCATTT	Eukaryota	100	Metazoa	100	Nematoda	100	Chromadorea	100	Strongylida	100	Coronocyclus	85	Coronocyclus_labratus	85	71	57
ASV97	TATAAATACTACAATGTGGCCTGTTACATTGTTTGTCGAATGGCGCTTGCATTCATTTGCGATCCCCATTCTAGAAAAGAAGCATATTGCAACATGTATGTTAGCCATGCCTTAAAAACAGAAGTGACTGCGCTGTTACCGCTAGATCGTTTAATGCCTGTTAACGATTTAGTGGGGCCTGATGACAGCGCTTCGTTATCTGATTTGGCTATGGCTAACTACACAGAATGACATATATTCGTTGTCACTGTTGACGTGTTTACCGCCTATTAACATTTCAGCAGTGCCTGTATGACAACGTTCTATATTGTCATTTGCAATGCAACCTGAGCTCAGGCGTGACTACCCGCTGAACTTAAGCATATCATTT	Eukaryota	100	Metazoa	100	Nematoda	100	Chromadorea	100	Strongylida	100	Cylicocyclus	100	Cylicocyclus_nassatus	100	0	128
ASV98	TATGAATACTACAATGTGGCCTGTTACATTGTTTGTCGAATGGCGCTTGCATTCATTTGCAATCCCCATTCTAGAAAAGAAGCATATTGCAACATGTATCCTAGTTGTGCCTTAAGAACAGAAGTGAACGCGTTGTTACTGCTGAAACGTTTAATGCCTGTTAACGTTTCAGTGGAGGCCTGATGACATCGCTTCGTTATCTGATTTGGCTATGGCTAACTACACAGAATGACATATATTCGTTGTCACTGTTGACTTGTTTACCGCCTACTAACATTTCAGCAGTGCCTGTATGACAACGTTCTATATTGTCATTTGCAATGCAACCTGAGCTCAGGCGTGACTACCCGCTGAACTTAAGCATATCATTT	Eukaryota	100	Metazoa	100	Nematoda	100	Chromadorea	100	Strongylida	100	Cylicocyclus	95	Cylicocyclus_insigne	95	73	54
ASV99	TATAAATACTACAATGTGGCCTGTTACATTGTTTGTCGAATGGCGCTTGCATTCATTTGCAATCCCCATTCTAGAAAAGAAGCATATTGCAACATGTATGTTGGCTATGCCTGAGGAACAGAAGTGAATGCGTTGTTACTGCTAGATCGTTTAATGCCTGTTAACGTTCCAGCAGGGCCTGACAACAGCGCTTCGTTATCTGATTTGGCTATAGCTAATTACACAGAATGACATATATTCGTTGTCACTGTTGACTTGTTTACCGCCTACTAACATTTCAGCAGTGCCTGTATGACAACGTTCTATAATGTCATTTGCAATGCAACCTGAGCTCAGGCGTGACTACCCGCTGAACTTAAGCATATCATTT	Eukaryota	100	Metazoa	100	Nematoda	100	Chromadorea	100	Strongylida	100	Cylicostephanus	100	Cylicostephanus_longibursatus	100	56	71
ASV100	TATAAATACTACAATGTGGCCTGTTACATTGTTTGTCGAATGGCGCTTGCATTCATTTGCAATCCCCATTCTAGAAAAGAAGCATATTGCAACATGTATGTTAGCTGCCTTAAGAACAGAAGGGAATGGGTTGTTACTGCTAGATTGTTTAATGCCTGTTAACGATCTAGTGGGGCCTGATGACAGCGCTTCCTTATCTGATTTGGCTATTGCTAACTACACAGAATGACATATATTCGTTGTCACTGTTGACGTGTTTACCGCCTATTAACATTTCAGCAGTGCCTGTATGACAACGTTCTATATTGTCATTTGCAATGCAACCTGAGCTCAGGCGTGACTACCCGCTGAACTTAAGCATATCATTT	Eukaryota	100	Metazoa	100	Nematoda	100	Chromadorea	100	Strongylida	100	Cylicocyclus	100	Cylicocyclus_leptostomum	97	125	0
ASV101	TATAAATACTACAATGTGGCCTGTTACATTGTTTGTCGAATGGCGCTTGCATTCATTTGCAATCCCCATTCTAGAAAAGAAGCATATTGCAACATGTATGTTGGCTATGCCTTAACAGAAGTGAGTGCGTTGTTACTGCTGGTTCGTTTAATGCCTGTTAACGTTCCAGTAGGGCCTGATGACAGCGCTTCGTTATCTGATTTGGCTATAGCTAATTACACAGAATGACATATATTCGTTGTCACTGTTGTCTTGTTTACCGCCTACTAACACTTCAGCAGTGCCTGTATGACAACGTTCTATATTGTCATTTGCAATGCAACCTGAGCTCAGGCGTGACTACCCGCTGAACTTAAGCATATCATTT	Eukaryota	100	Metazoa	100	Nematoda	100	Chromadorea	100	Strongylida	100	Cylicostephanus	98	Cylicostephanus_goldi	94	42	83
ASV102	TATGAATACTACAATGTGGCCTGTTACATTGTTTGTCGAATGGCGCTTGCATTCATTTGCAATCCCCATTCTAGAAAAGAAGCATATTGCAACATGTATGTTAGTTGTGCCTTAAGAACAGAAGTGAACGCGTTGTTACTGCTGAAACATTTAATGCTTGTTAACGTTTCAGTGGAGGCCTGATGACATCGCTTCGTTATCTGATTTGGCTATGGCTAACTACACAGAATGACATATATTCGTTGTCACTGTTGACTTGTTTACCGCCTACTAACATTTCAGCAGTGCCTGTATGACAACGTTCTATATTGTCATTTGCAATGCAACCTGAGCTCAGGCGTGACTACCCGCTGAACTTAAGCATATCATTT	Eukaryota	100	Metazoa	100	Nematoda	100	Chromadorea	100	Strongylida	100	Cylicocyclus	98	Cylicocyclus_insigne	98	67	57
ASV103	TATAAATACTACAATGTGGCCTGTTACATTGTTTGTCGAATGGCGCTTGCATTCATTTGCGATCCCCATTCTAGAAAAGAAGCATATTGCAACATGTATGTTAGCCATGCCTTAAAAACAGAAGTGAATGCGCTGTTACCGCTAGATCGTTTAATGCCTGTTAACGATTTAGTGGAGCCTGATGACAGCGCTTCGTTATCTGATTTGGCTATGGCTAACTACACAGAATGACATATATTCGTTGTCACTGTTGACGTGTTTACCGCCTATTAACATTTCAGCAGTGCCTGTATGACAACGTTCTATATTGTCATTTGCAATGCAACCTGAGCTCAGGCGTGACTATCCGCTGAACTTAAGCATATCATTT	Eukaryota	100	Metazoa	100	Nematoda	100	Chromadorea	100	Strongylida	100	Cylicocyclus	100	Cylicocyclus_nassatus	100	123	0
ASV104	TATGAATACTACAATGTGGCCTGTTACATTGTTTGTCGAATGGCGCTTGCATTCATTTGCAATCCCCATTCTAGAAAAGAAGCATATTGCAACATGTATGTTAGTTGTGCCTTAAGAACAGAAGTGAACGCGTTGTTACTGCTGAAACATTTAATGTCTGTTAACGTTTCAGTGGAGGCCTGATGACATCGCTTCGTTATCTGATTTGGCTATGGCTAACTACACAGAATGACATATATTCGTTGTCACTGTTGACTTGTTTACCGCCTACTAACATTTCAGCAGTGCCTGTATGACAACGTTCTATATTGTCATTTGCAATGCAACCTGAGCTCAGGCGTGACTACCCGCTGAACTTAAGCATATCATTT	Eukaryota	100	Metazoa	100	Nematoda	100	Chromadorea	100	Strongylida	100	Cylicocyclus	97	Cylicocyclus_insigne	97	68	47
ASV105	TATAAATACTACAATGTGGCCTGTTACATTGTTTGTCGAATGGCGCTTGCATTCATTTGCAATCCCCATTCTAGAAAAGAAGCATATTGCAACATGTATATTGGCGATGCCTTAAAAACAGAGAATGCGTTGTTGCTGCTGGATCGTTTAATGCCTGTTAACGTTGCAGTAGGGGCATGATGACAGCGCTTCGTTATCTGATTTGGCTATAGCTAATTACACAGAATGACATATATTCGTTGTCACTGTTGACTTGTTTACCGCCTACTAACATTTCAGCAGTGCCTGTATGACAACGTTCTATATTGTCATTTACAATGCAACCTGAGCTCAGGCGTGACTACCCGCTGAACTTAAGCATATCACTT	Eukaryota	100	Metazoa	100	Nematoda	100	Chromadorea	100	Strongylida	100	Unclassified	76	Unclassified	76	53	57
ASV106	TATAAATACTACAATGTGGCCTGTTACATTGTTTGTCGAATGGCGCTTGCATTCATTTGCAATCCCCATTCTAGAAAAGAAGCATATTGCAACATGTATGTTGGCTAGCCTGAAGAACAGAAGTGAATGCGTTGTTACTGCTAGATCGTTTAATGCCTGTTAACGTTCCAGCAGGGCCTGATGACAGCGCTTCGTTATCTGATTTGGCTATAGCTAATTACACAGAATGACATATATTCGTTGTCACTGTTGACTTGTTTACCGCCTACTAACATTTCAGCAGTGCCTGTATGACAACGTTCTATAATGTCATTTGCAATGCAACCTGAGCTCAGGCGTGACTACCCGCTGAACTTAAGCATATCATTT	Eukaryota	100	Metazoa	100	Nematoda	100	Chromadorea	100	Strongylida	100	Cylicostephanus	100	Cylicostephanus_longibursatus	100	109	0
ASV107	TATAAATACTACAATGTGGCCTGTTACATTGTTTGTCGAATGGCGCTTGCATTCATTTGCGATCCCCATTCTAGTAAAGAAGCATATTGCAACATGTATGTTAGCCATGCCTTAAAAACAGAAGTGAATGCGCTGTTACCGCTAGATCGTTTAATGCCTGTTAACGATTTAGTGGGGCCTGATGACAGCGCTTCGTTATCTGATTTGGCTATGGCTAACTACACAGAATGACATATATTCGTTGTCACTGTTGACGTGTTTACCGCCTATTAACATTTCAGCAGTGCCTGTATGACAACGTTCTATATTGTCATTTGCAATGCAACCTGAGCTCAGGCGTGACTACCCGCTGAACTTAAGCATATCATTT	Eukaryota	100	Metazoa	100	Nematoda	100	Chromadorea	100	Strongylida	100	Cylicocyclus	100	Cylicocyclus_nassatus	100	0	106
ASV108	TATAAATACTACAATGTGGCCTGTTACATTGTTTGTCGAATGGCGCTTGCATTCATTGGCAATCCCCATTCTAGAAAAGAAGCATATTGCAACATGTATGTTGGCTCTGCCTGAGGAACAGAAGTGAATGCGTTGTTACTGCTAGATGGTTTAATGCCTGTTAACGTTCCAGCAGGGCCTGATGACAGCGCTTCGTTATCTGATTTGGCTATAGCTAATTACACAGAATGACATATATTCGTTGTCACTGTTGACTTGTTTACCGCCTACTAACATTTCAGCAGTGCCTGTATGACAACGTTCTATAATGTCATTTGCAATGCAACCTGAGCTCAGGCGTGACTACCCGCTGAACTTAAGCATATCATTT	Eukaryota	100	Metazoa	100	Nematoda	100	Chromadorea	100	Strongylida	100	Cylicostephanus	100	Cylicostephanus_longibursatus	100	52	51
ASV109	TATAAATACTACAATGTGGCCTGTTACATTGTTTGTCGAATGGCGCTTGCATTCATTTGCAATCCCCATTCTAGAAAAGAAGCATATTGCAACATGTATGTTGGCTATGCCTCAAAAACGGAAATGAATGCGTTGTTACTACTGGATCGTTTAATGCCTGTTAACGTTCCAGTGGGGCCTGACGACAGCGCTTCGTTATCTGATTTGGCTATGGCTAACTACACAGAATGGCATATATTCGTTGTCACTGTTGACTTGTTTACCGCCTATTAACATTTCAGCAGTGCCTGTATGACAACGTTTTGTATTGCCATTTGCAATGCAACCTGAGCTCAGGCGTGACTACCCGCTGAACTTAAGCATATCATTT	Eukaryota	100	Metazoa	100	Nematoda	100	Chromadorea	100	Strongylida	100	Cylicostephanus	100	Cylicostephanus_calicatus	100	101	0
ASV110	TATAAATACTACAATGTGGCCTGTTACATTGTTTGTCGAATGGCGCTTGCATTCATTTGCAATCCCCATTCTAGAAAAGAAGCATATTGCAACATGTATGTTGGCTATGTCCCAAAAACGGAAATGAATGCGTTGTTACTACTGGATCGTTTAATGCCTGTTAACGTTCCAGTGGGGCCTGACGACAGTGCTTCGTTATCTGATTTGGCTATGGCTAACTACACAGAATGGCATATATTCGTTGTCACTGTTGACTTGTTTACCGCCTATTAACATTTCAGCAGTGCCTGTATGACAACGTTTTATATTGCCATTTGCAATGCAACCTGAGCTCAGGCGTGACTACCCGCTGAACTTAAGCATATCATTT	Eukaryota	100	Metazoa	100	Nematoda	100	Chromadorea	100	Strongylida	100	Cylicostephanus	100	Cylicostephanus_calicatus	100	97	0
ASV111	TATAAATACTACAATGTGGCCTGTTACATTGTTTGTCGAATGGCGCTTGCATTCATTTGCAATCCCCATTCTAGAGAAGAAGCATATTGCAACATGTATGTTGGCTCTGCCTGAGGAACAGAAGTGAATGCGTTGTTACTGCTAGATGGTTTAATGCCTGTTAACGTTCCAGCAGGGCCTGATGGCAGCGCTTCGTTATCTGATTTGGCTATAGCTAATTACACAGAATGACATATATTCGTTGTCACTGTTGACTTGTTTACCGCCTACTAACATTTCAGCAGTGCCTGTATGACAACGTTCTATAATGTCATTTGCAATGCAACCTGAGCTCAGGCGTGACTACCCGCTGAACTTAAGCATATCATTT	Eukaryota	100	Metazoa	100	Nematoda	100	Chromadorea	100	Strongylida	100	Cylicostephanus	100	Cylicostephanus_longibursatus	100	95	0
ASV112	TATAAATACTACAATGTGGCCTGTTACATTGTTTGTCGAATGGCGCTTGCATTCATTTGCAATCCCCATTCTAGAAAAGAAGCATATTGCAACATGTATGTTGGCTATATCTGATTTGGCTATGGCTAACTACACAGAATGACATATAATCGTTGTCACTGTTGACTTGTTTACCGCCTACTAACATTTCAGCAGTGCCTGCATGACAACGTTCTATATTGTCATTTGCAATGCAACCTGAGCTCAGGCGTGACTACCCGCTGAACTTAAGCATATCATTT	Eukaryota	100	Metazoa	100	Nematoda	100	Chromadorea	100	Strongylida	100	Coronocyclus	91	Coronocyclus_coronatus	89	94	0
ASV113	TATAAATACTACAATGTGGCCTGTTACATTGTTTGTCGAATGGCGCTTGCATTCATTTGCGATCCCCATTCTAGAAAAGAAGCACATTGCAACATGTATGTTAGCCATGCCTTAAAAACAGAAGTGAATGCGCTGTTACCGCTAGATCGTTTAATGCCTGTTAACGATTTAGTGGGGCCTGATGACAGCGCTTCGTTATCTGATTTGGCTATGGCTGACTACACAGAATGACATATATTCGTTGTCACTGTTGACGTGTTTACCGCCTATTAACATTTCAGCAGTGCTTGTATGACAACGTTCTATATTGTCATTTGCAATGCAACCTGAGCTCAGGCGTGACTACCCGCTGAACTTAAGCATATCATTT	Eukaryota	100	Metazoa	100	Nematoda	100	Chromadorea	100	Strongylida	100	Cylicocyclus	100	Cylicocyclus_nassatus	100	0	94
ASV114	TATTAATACTACAATGTGGCCTGTTACATTGTTTGTCGAATGGCGCTTGCATTCATTTGCAATCCCCATTCTAGAGAAGAAGAATATTGCAACATGTATGTTAGTTGTGCCTTAAGAACAGTAGTGAACGCGTTGTTACTGCTGAAACGTTTAATGCCTGTTAACGTTTCAGTGGAGGCCTGATGACATCGCTTCGTTATCTGATTTGGCTATGGCTAACTACACAGAATGACATATATTCGTTGTCACTGTTGACTTGTTTACCGCCTACTAACATTTCAGCAGTGCCTGTATGACAACGTTCTATATTGTCATTTGCAATGCAACCTGAGCTCAGGCGTGACTACCCGCTGAACTTAAGCATATCATTT	Eukaryota	100	Metazoa	100	Nematoda	100	Chromadorea	100	Strongylida	100	Cylicocyclus	90	Cylicocyclus_insigne	89	0	94
ASV115	TATAAATACTACAATGTGGCCTGTTACATTGTTTGTCGAATGGCGCTTGCATTCATTTGCAATCCCCATTCTAGAAAAGAAGCATATTGCAACATGTATGTTGGCTATGCCTTAGAAACAGAAGTGGCGTTGTTACTGCTGGATCGTTGAATGCCTGTTAACGTTCCAGTAGGGCCTGATGACAGCGCTTCGTTATCTGATTTGGCTATAGCTAATTACACAGAATGACATATATTCGTTGTCACTGTTGACTTGTTTACCGCCTACTAACATTTCAGCAGTGCCTGTATGACAACGTTCTATATTGTCATTTGCAATGCAACCTGAGCTCAGGCGTGACTACCCGCTGAACTTAAGCATATCATTT	Eukaryota	100	Metazoa	100	Nematoda	100	Chromadorea	100	Strongylida	100	Unclassified	47	Unclassified	47	0	94
ASV116	TATAATTACTACAATGTGGCCTGTTACATTGTTTGTCGAATGGCGCTTGCATTCATTTGCAGTCCCCATTCTAGAAAAGAAGCATATTGCAACATGTATGTTGGCTATGCCTTAACAGAAGTGAATGCGTTGTTACTGCTGGTTCGTTTATGCCTGTTAACGTTCCAGTAGGGCCTGATGACAGCGCTTCGTTATCTGATTTGGCTATGGCTAATTACACAGAATGACATATATTCGTTGTCACTGTTGACTTGTTTACCGCCTACTAACATTTCAGCAGTGCCTGTATGACAACGTTCTATATTGTCATTTGCAATGCAACCTGAGCTCAGGCGTGACTACCCGCTGAACTTAAGCATATCATTT	Eukaryota	100	Metazoa	100	Nematoda	100	Chromadorea	100	Strongylida	100	Unclassified	56	Unclassified	38	93	0
ASV117	TATAAATACTACAATGTGGCCTGTTACATTGTTTGTCGAATGGCGCTTGCATTCATTTGCGATCCCCATTCTAGAAAAGAAGCATATTGCAACATGTATGTTAGCCATGCCTTAAAAACAGAAGTGAATGCGCTGTTACCGCTAGATCGTTTAATGCCTGTTAACGATTTAGTGGGGACTGATGACAGCGCTTCGTTATCTGATTTGGCTATGGCTAACTACACAGAATGACATATATTCGTTGTCACTGTTGACGTGTTTACCGCCTATTAACATTTCAGCAGTGCCTGTATGACAACGTTCTATATTGTCATTTGCAATGCAACCTGAGCTCAGGCGTGACTACCCGCTGAACTTAAGCATATCATTT	Eukaryota	100	Metazoa	100	Nematoda	100	Chromadorea	100	Strongylida	100	Cylicocyclus	100	Cylicocyclus_nassatus	100	0	93
ASV118	TATAAATACTACAATGTGGCCTGTTACATTGTTTGTCGAATGGCGCTTGCATTCATTTGCAATCCCCATTCTAGAAAAGAAGCATATTCCAACATGTATGTTGGCTATATCTGATTTGACTATGGCTAACTACACAGAATGACATATAATCGTTGTCACTGTTGACTTGTTTACCGCCTACTAACATTTCAGCAGTGCCTGTATGACAACGTTCTATATTGTCATTTGCAATGCAACCTGAGCTCAGGCGTGACTACCCGCTGAACTTAAGCATATCATTT	Eukaryota	100	Metazoa	100	Nematoda	100	Chromadorea	100	Strongylida	100	Coronocyclus	97	Coronocyclus_coronatus	97	91	0
ASV119	TATGAATACTACAATGTGGCCTGTTACATTGTTTGTCGAATGGCGCTTGCATTCATTTGCAATCCCCATTCTAGAAAAGAAGCATATTGCAACATGTATGTTAGTTGTGCTTTAAGAACAGAAGTGAACGCGTTGTTACTGCTGAAACATTTAATGCCTGTTAACGTTTCAGTGGAGGCCTGATGACATCGCTTCGTTATCTGATTTGGCTATGGCTAACTACACAGAATGACATATATTCGTTGTCACTGTTGACTTGTTTACCGCCTACTAACATTTCAGCAGTGCCTGTATGACAACGTTCTATATTGTCATTTGCAATGCAACCTGAGCTCAGGCGTGACTACCCGCTGAACTTAAGCATATCATTT	Eukaryota	100	Metazoa	100	Nematoda	100	Chromadorea	100	Strongylida	100	Cylicocyclus	99	Cylicocyclus_insigne	98	45	46
ASV120	TATAAATACTACAATGTGGCCTGTTACATTGTCTGTCGAATGGCGCTTGCATTCATTTGCAATCCCCATTCTAGAAAAGAAGCATATTGCAACATGTATGTTGGCTATGCCTTAAAAACAGAAATAAATGCGTTGTCACTACTGGATCGTTTAATGCTTGTTAACGTTCAAGTGGGGCCTGACAACAACGCTTCATTATCTGATTTGGCTATGGCTAACTACCCAGAATGGTATATATTCGTTTTCACTGTTGACATGTTTACCGCCTACTAACATTTCAGCAGTGCCTGTATGACAACGTTCTATATTGCCATTTGCAATGCAACCTGAGCTCAGGCGTGACTACCCGCTGAACTTAAGCATATCATTT	Eukaryota	100	Metazoa	100	Nematoda	100	Chromadorea	100	Strongylida	100	Unclassified	39	Unclassified	39	36	55
ASV121	TATAAATACTACAATGTGGCCTGTTACATTGTTTGTCGAATGGCGCTTGCATTCATTTGCGATCCCCATTCTAGAAAAGAAGCATATTGCAACATGTATGTTACCCATGCCTTAAAAACAGAAGTGAATGCGCTGTTACCGCTAGATCGTTTAATGCCTGTTAACGATTTAGTGGGGCCTGATGACAGCGCTTCGTTATCTGATTTGGCTATGGCTAACTACACAGAATGACATATATTCGTTGTCACTGTTGACGTGTTTACCGCCTATTAACATTTCAGCAGTGCCTGTATGACAACGTTCTATATTGTCATTTGCAATGCAACCTGAGCTCAGGCGTGACTACCCGCTGAACTTAAGCATATCATTT	Eukaryota	100	Metazoa	100	Nematoda	100	Chromadorea	100	Strongylida	100	Cylicocyclus	100	Cylicocyclus_nassatus	100	0	91
ASV122	TATAAATACTACAATGTGGCCTGTTACATTGTTTGTCGAATGGCGCTTGCATTCATTTGCAATCCCCATTCTAGAAAAGAAGCATATTGCAACATGTATGTTGGCTATGCCTGAGGAACAGAAGTGAATGCGTTGTTACTGCTGGATCGTTTAATGCCTGTTAACGTTCCAGCAGGGCCTGATGACAGCGCTTCGTTATCTGATTTGGCTACAGCTAATTACACAGAATGACATATATTCGTTGTCACTGTTGACTTGTTTACCGCCTACTAACATTTCAGCAGTGCCTGTGTGACAACGTTCTATAATGTCATTTGCAATGCAACCTGAGCTCAGGCGTGACTACCCGCTGAACTTAAGCATATCATTT	Eukaryota	100	Metazoa	100	Nematoda	100	Chromadorea	100	Strongylida	100	Cylicostephanus	94	Cylicostephanus_longibursatus	94	90	0
ASV123	TATAAATACTACAATGTGGCCTGTTACATTGTTTGTCGAATGGCGCTTGCATTCATTTGCGATCCCCATTCTAGAAAAGAAGCATATTGCAACATGTATGTTAGCCATGCCTTAAAAACAGAAGTGAATGCGCTGTTACCGCTAGATCGTTTAATGCCTGTTAACGATTTAGTGGGGCCTGATGACAGCGCTTCGTTATCTGATTTGGCTATGCCTAACTACACAGAATGACATATATTCGTTGTCACTGTTGACGTGTTTACCGCCTATTAACATTTCAGCAGTGCCTGTATGACAACGTTCTATATTGTCATTTGCAATGCAACCTGAGCTCAGGCGTGACTACCCGCTGAACTTAAGCATATCATTT	Eukaryota	100	Metazoa	100	Nematoda	100	Chromadorea	100	Strongylida	100	Cylicocyclus	100	Cylicocyclus_nassatus	100	0	90
ASV124	TATAAATACTACAATGTGGCCTGTTACATTGTTTGTCGAATGGCGCTTGCATTCATTTGCAATCCCCATTCTAGAAAAGAAGCATATTGCAACATGTATGTTAGCTGCCTTAAGAACAGAAGGGAATGCGTTGTTACTGCTAGATTGTTTAATGCCTGTTAACGATCTAGTGGGGCCTGATGACAGCGCTTCCTTATCTGATTTGGCTATTGCTAACTACACAGAATGACATATATTCGTTGTCACTGTTGACGTGTTTACCGCCTATTAACATTTCAGCAGTGCCTGTATGACAACGCTCTATATTGTCATTTGCAATGCAACCTGAGCTCAGGCGTGACTACCCGCTGAACTTAAGCATATCATTT	Eukaryota	100	Metazoa	100	Nematoda	100	Chromadorea	100	Strongylida	100	Cylicocyclus	100	Cylicocyclus_leptostomum	98	89	0
ASV125	TATAAATACTACAATGTGGCCTGTTACATTGTTTGTCGAATGGCGCTTGCATTCATTTGCAATCCCCATTCTAGAAAAGAAGCATATTGCAACATGTATGTTGGCTATGCCTCAAAAACGGAAATGAATGCGTTGTTACTACTGGATCGTTTAATGCCTGTTAACGTTCCAGTGGAGCCTGACGACAGCGCTTCGTTATCTGATTTGGCTATGGCTAACTACACAGAATGGCATATATTCGTTGTCACTGTTGACTTGTTTACCGCCTATTAACATTTCAGCAGTGCCTGTATGACAACGTTTTATATTGCCATTTGCAATGCAACCTGAGCTCAGGCGTGACTACCCGCTGAACTTAAGCATATCATTT	Eukaryota	100	Metazoa	100	Nematoda	100	Chromadorea	100	Strongylida	100	Cylicostephanus	100	Cylicostephanus_calicatus	100	0	88
ASV126	TATAAATACTACAATGTGGCCTGTTACATTGTTTGTCGAATGGCGCTCGCATTCATTTGCAATCCCCATTCTAGAGAAGAAGCATATTGCAACATGTATGTTGGCTATGCCTGAAGAACAGAAGTGAATGCGTTGTTACTGCTAGATCGTTTAATGCCTGTTAACGTTCCAGCAGGGCCTGATGACAGTGCTTCGTTATCTGATTTGGCTATAGCTAATTACACAGAATGACATATATTCGTTGTCACTGTTGACTTGTTTACCGCCTACTAACATTTCAGCAGTGCCTGTATGACAACGTTCTATAATGTCATTTGCAATGCAACCTGAGCTCAGGCGTGACTACCCGCTGAACTTAAGCATATCATTT	Eukaryota	100	Metazoa	100	Nematoda	100	Chromadorea	100	Strongylida	100	Cylicostephanus	100	Cylicostephanus_longibursatus	100	86	0
ASV127	TATAAATACTACAATGTGGCCTGTTACATTGTTTGTCGAATGGCGCTTGCATTCATTTGCGATCCCCATTCTAGAAAAGAAGCATATTGCAACATGTATGTTGGCTACGGCTAACTACACAGAATGACATATATTCGTTGTCACTGCTGAATGTTTACCGCATACTAACATTTCAGCAGTGCCTGTATGACAACGCTCTATACTGTCATTTGCAATGCAACCTGAGCTCAGGCGTGACTACCCGCTGAACTTAAGCATATCATTT	Eukaryota	100	Metazoa	100	Nematoda	100	Chromadorea	100	Strongylida	100	Cylicostephanus	85	Cylicostephanus_minutus	85	86	0
ASV128	TATAAATACTACAATGTGGCCTGTTACATTGTTTGTCGAATGGCGCTTGCATTCATTTGCGATCCCCATTCTAGAAAAGAAGCATATTGCAACATGTATGTTAGCCATGCCTTAAAAACAGAAGTGAATGCGCTGTTACCGCTAAATCGTTTAATGCCTGTTAACGATTTAGTGGGGCCTGATGACAGCGCTTCGTTATCTGATTTGGCTATGGCTAACTACACAGAATGACATATATTCGTTGTCACTGTTGACGTGTTTACCGCCTATTAACATTTCAGCAGTGCCCGTATGACAACGTTCTATATTGTCATTTGCAATGCAACCTGAGCTCAGGCGTGACTACCCGCTGAACTTAAGCATATCATTT	Eukaryota	100	Metazoa	100	Nematoda	100	Chromadorea	100	Strongylida	100	Cylicocyclus	100	Cylicocyclus_nassatus	100	86	0
ASV129	TATAAATACTACAATGTGGCCTGTTACATTGTCTGTCGAATGGCGCTTGCATTCATTTGCAATCCCCATTCTAGAAAAGAAGCATATTGCAACATGTATGTTGGCTATGCCTTAACAGAAGTGAATGCGTTGTTACTGCTGGTTCGTTTAATGCCTGTTAACGTTCGAGTAGGGCCTGATGACAGCGCTTCGTTATCTGATTTGGCTATAGCTAATTACACAGAATGACATATATTCGTTGTCACTGTTGACTTGTTTACCGCCTACTAACATTTCAGCAGTGCCTGTATGACAACGTTCTATATTGTCATTTGCAATGCAACCTGAGCTCAGGCGTGACTACCCGCTGAACTTAAGCATATCACTT	Eukaryota	100	Metazoa	100	Nematoda	100	Chromadorea	100	Strongylida	100	Unclassified	66	Unclassified	33	39	46
ASV130	TATAAATACTACAATGAGGCCTGTTACATTGTTTGTCGAATGGCGCTTGCATTCATTTGCAATCCCCATTCTAGAAAAGAAGCTAATTGCAACATGTACGTTAACCATTCCTTAATAACAGAAGTGAATGCGTTGTTACTGCTGGATCGTTTAATGCCTGTTAACGTTCCAGCGGGGCCTGATGACAGCGCTTCGTTATCTGATTTGGCCATGGCTAACTACACAGAATGACATATATTCGTTGTCACTGTTGACTTGTTTACCGCCTACTAACATTTCAGCAGTGCCTGTATGACAACGTTCTATATTGTCATTTGCAATGCAACCTGAGCTCAGGCGTGACTACCCGCTGAACTTAAGCATATCATTT	Eukaryota	100	Metazoa	100	Nematoda	100	Chromadorea	100	Strongylida	100	Coronocyclus	100	Coronocyclus_labratus	100	84	0
ASV131	TATGAATACTACAATGTGGCCTGTTACATTGTTTGTCGAATGGCGCTTGCATTCATTTGCAATCCCCATTCTAGAAAAGAAGCATATTGCAACATGTATGTTAGTTGTGCCTTAAGAACAGAAGTGAACGCGTTGTTACTGCTGAAACGTTTAATGCCTGCTAACGTTTCAGTGGAGGCCTGATGACATCGCTTCGTTATCTGATTTGGCTATGGCTAACTACACAGAATGACATATATTCGCTGTCACTGTTGACTTGTTTACCGCCTACTAACATTTCAGCAGTGCCTGTATGACAACGTTCTATATTGTCATTTGCAATGCAACCTGAGCTCAGGCGTGACTACCCGCTGAACTTAAGCATATCATTT	Eukaryota	100	Metazoa	100	Nematoda	100	Chromadorea	100	Strongylida	100	Cylicocyclus	97	Cylicocyclus_insigne	97	0	83
ASV132	TATAAATACTACAATGTGGCCTGTTACATTGTTTGTCGAATGGCGCTTGCATTCATTTGCAATCCCCATTCTAGAAAAGAAGCATATTGCAACATGTATGTCGGCTATGCCTTAGAAACAGAAGTGGCGTTGTTACTGCTGGATCGTTGAATGCCTGTTAACGTTCCAGTAGGGCCTGATGACAGCGCTTCGTTATCTGATTTGGCTATAGCTAATTACACAGAATGACATATATTCGTTGTCACTGTTGACTTGTTTACCGCCTACTAACATTTCAGCAGTGCCTGTATGACAACGTTCTATATTGTCATTTGCAATGCAACCTGAGCTCAGGCGTGACTACCCGCTGAACTTAAGCATATCATTT	Eukaryota	100	Metazoa	100	Nematoda	100	Chromadorea	100	Strongylida	100	Unclassified	50	Unclassified	50	82	0
ASV133	TATAAATACTACAACGTGGTCGAGTACATTGTTTGTCGAATGGCGCTTGCATTCATTTGCAATTTCCATTCTAGAAAAGAAGCGTTCAACAACAACTATGCTAGCTATGGCTTAGGAACAGAGGTGAATTGTTGTTACTGCTGGATCATTTCATGCCTATTAACGTCCAGGTGGGGCATGATGACAGCGCTTCGTTATCTGATTCGGCTATGAATAACTACACAGAATGGCATATATTCGTTGTCACTGTTAACTTGTGTAACGCTCACTAACGTTTTAGCAGTGCCTATATGACAACGTTCTATATTGTCATTTGCAATGCAACCTGAGCTCAGACCTGACTATCCGCTGAACTTAAGCATATCATTT	Eukaryota	100	Metazoa	100	Nematoda	100	Chromadorea	100	Strongylida	100	Unclassified	58	Unclassified	58	33	49
ASV134	TATAAATACTACAATGTGGCCTGTTACATTGTTTGTCGAATGGCGCTCGCATTCATTTGCAATCCCCGTTCTAGAAAAGAAGCATATTGCAACATGTATGTTGGCTATGCCTGAGGAACAGAAGTGAATGCGTTGTTACTGCTAGATGGTTTAATGCCTGTTAACGTTCCAGCAGGGCCTGATGACAGCGCTTCGTTATCTGATTTGGCTATAGCTAATTACACAGAATGACATATATTCGTTGTCACTGTTGACTTGTTTACCGCCTACTAACATTTCAGCAGTGCCTGTATGACAACGTTCTATAATGTCATTTGCAATGCAACCTGAGCTCAGGCGTGACTACCCGCTGAACTTAAGCATATCATTT	Eukaryota	100	Metazoa	100	Nematoda	100	Chromadorea	100	Strongylida	100	Cylicostephanus	100	Cylicostephanus_longibursatus	100	80	0
ASV135	TATAAATACTACAATGTGGCCTGTTACATTGTTTGTCGAATGGCGCTTGCATTCATTTGCAATCCCCATTCTAGAAAAGAAGCATATTGCAACATGTATGTTGGCTATGCCTGAGGAACAGAAGTGAATGCGTTGTTACTGCTAGATCGTTTAATGCCTGTTAACGTTCCAGCAGGGCCTGATGACAGCGCTTCGTTATCTGATTTGGCTATAGCTAATTACACAGAATGACATATATTCGCTGTCACTGTTGACTTGTTTACCGCCTACTAACATTTCAGCAGTGCCTGTATGACAACGTTCTATAATGTCATTTGCAATGCAACCTGAGCTCAGGCGTGACTACCCGCTGAACTTAAGCATATCATTT	Eukaryota	100	Metazoa	100	Nematoda	100	Chromadorea	100	Strongylida	100	Cylicostephanus	100	Cylicostephanus_longibursatus	100	79	0
ASV136	TATAAATACTACAATGTGGCCTGTTACATTGTTTGTCGAATGGCGCTTGCATTCATTTGCAATCCCCGTTCTAGAAAAGAAGCATATTGCAACATGTATGTTAGCTGCCTTAAGAGAAGTGAATGCGTTGTTACTGCTAGATCGTTTAATGCCTGTTAACGATCTAGTGGGGCCTGATGACAGCGCTTCCTTATCTGATTTGGCTATGGCTGACTACACAGAATGACATATATTCGTTGTCACTGTTGACTTGTTTACCGCCTATTAACATTTCAGCAGTGCCTGTATGACAACGTTCTATATTGTCATTTGCAATGCAACCTGAGCTCAGGCGTGACTACCCGCTGAACTTAAGCATATCATTT	Eukaryota	100	Metazoa	100	Nematoda	100	Chromadorea	100	Strongylida	100	Cylicocyclus	100	Cylicocyclus_ashworthi	92	79	0
ASV137	TATACATACTACAATGTGGCCTGTTACATTGTTTGTCGAATGGCGCTTGCATTTACTTGCAATCCCCATTCTAGAAAAGAAACATATTGCAACATGTATGTTGGCTACGGCTAACAACACAGAATGACATATATTCGTTGTCACTGCTGAATGTTTACCGCATACTAACATTTCAGCAGTGCCTGTATGACAACGTTCTATAATGTCATTTGCAATGCAACCTGAGCTCAGGCGTGACTACCCGCTGAACTTAAGCATATCATTT	Eukaryota	100	Metazoa	100	Nematoda	100	Chromadorea	100	Strongylida	100	Cylicostephanus	100	Cylicostephanus_minutus	100	76	0
ASV138	TATAAATACTACAATGTGGCCTGTTACATTGTTTGTCGAATGGCGCTTGCATTCATTTGCGATCCCCATTCTAGAAAAGAAGCATATTGCAACATGTATGTTGGCTACGGCTAACTACACAGAATGACATATATTCGTTGTCACTGCTGAATGTTTACCGCATACTAACATTTCAGCAGTGCCTGTATGACAACGTTCTATAATGTCATTTGCAATGCAACCTGAGCTCAGGCGTGACTACCCGCTGAACTTAAGCATATCATTT	Eukaryota	100	Metazoa	100	Nematoda	100	Chromadorea	100	Strongylida	100	Cylicostephanus	84	Unclassified	77	74	0
ASV139	TATAAATACTACAATGTGGCCTGTTACATTGTTTGTCGAATGGCGCTTGCATTCATTTGCAATCCCCATTCTAGAAAAGAAGCATCTTGCAACATGTATGTTGGCTATGCCTGAGGAACAGAAGTGAAGCGTTGTTACTGCTAGATCGTTTAATGCCTGTTAACGTTCCAGCAGGGCCTGATGACAGCGCTTCGTTATCTGATTTGGCTATAGCTAATTACACAGAATGACATATATTCGTTGTCACTGTTGACTTGTTTACCGCCTACTAACATTTCAGCAGTGCCTGTATGACAACGTTCTATAATGTCATTTGCAATGCAACCTGAGCTCAGGCGTGACTACCCGCTGAACTTAAGCATATCATTT	Eukaryota	100	Metazoa	100	Nematoda	100	Chromadorea	100	Strongylida	100	Cylicostephanus	100	Cylicostephanus_longibursatus	100	73	0
ASV140	TATAAATACTACAATGTGGCCTGTTACATTGTCTGTCGAATGGCGCTTGCATTCATTTCCAATCCCCATTCTAGAAAAGAAGCATATTGCAACATGTATGTTGGCTATGCCTTAACAGAAGTGAATGCGTTGTTACTGCTGGTTCGTTTAATGCCTGTTAACGTTCCAGTAGGGCCTGATGACAGCGCTTCGTTATCTGATTTGGCTATAGCTAATTACACAGAATGACATATATTCGTTGTCACTGTTGACTTGTTTACCGCCTACTAACATTTCAGCAAAGCCTGTATGACAACGTTCTATATTGTCATTTGCAATGCAACCTGAGCTCAGGCGTGACTACCCGCTGAACTTAAGCATATCACTT	Eukaryota	100	Metazoa	100	Nematoda	100	Chromadorea	100	Strongylida	100	Unclassified	63	Unclassified	54	0	69
ASV141	TATAAATACTACAATGTGGCCTGTTACATTGTTTGTCGAATGGCGCTCGCATTCATTTGCAATCCCCATTCTAGAGAAGAAGCATATTGCAACATGTATGTTGGCTATGCCTGAAGAACAGAAGTGAATGCGTTGTTACTGCTAAATCGTTTAATGCCTGTTAACGTTCCAGCAGGGCCTGATGACAGCGCCTCGTTATCTGATTTGGCTATAGCTAATTACACAGAATGACATATATTCGTTGTCACTGTTGACTTGTTTACCGCCTACTAACATTTCAGCAGTGCCTGTATGACAACGTTCTATATTGTCATTTGCAATGCAACCTGAGCTCAGGCGTGACTACCCGCTGAACTTAAGCATATCATTT	Eukaryota	100	Metazoa	100	Nematoda	100	Chromadorea	100	Strongylida	100	Cylicostephanus	100	Cylicostephanus_longibursatus	100	0	67
ASV142	TATAAATACTACAATGTGGCCTGTTACATTGTTTGTCGAATGGCGCTTGCATTCATTTGCAATCCCCATTCTAGAGAAGAAGTATATTGCAACATGTATGTTGGCTATGCCTGAAGAACAGAAGTGAATGCGTTGTTACTGCTAGATCGTTTAATGCCTGTTAACGTTCCAGCAGGGCCTGATGACAGCGCTTCGTTATCTGATTTGGCTATAGCTAATTACACAGAATGACATATATTCGTTGTCACTGTTGACTTGTTTACCGCCTACTAACATTTCAGCAGTGCCTGTATGACAACGTTCTATAATGTCATTTGCAATGCAACCTGAGCTCAGGCGTGACTACCCGCTGAACTTAAGCATATCATTT	Eukaryota	100	Metazoa	100	Nematoda	100	Chromadorea	100	Strongylida	100	Cylicostephanus	100	Cylicostephanus_longibursatus	100	66	0
ASV143	TATAAATACTACAATGTGGCCTGTTACATTGTTTGCCGAATGGCGCTTGCATTCATTTGCAATCCCCATTCTAGAAAAGAAGCATATTGCAACATGTATGTTAGCTGCCTTAAGAACAGGAATGCGTTGTTACTGCTAGATTGTTTAATGCCTGTTAACGATCTAGTGGGGCCTGATGACAGCGCTTCCTTATCTGATTTGGCTATTGCTAACTACACAGAATGACATATATTCGTTGTCACTGTTGACGTGTTTACCGCCTATTAACATTTCAGCAGTGCCTGTATGACAACGTTCTATATTGTCATTTGCAATGCAACCTGAGCTCAGGCGTGACTACCCGCTGAACTTAAGCATATCATTT	Eukaryota	100	Metazoa	100	Nematoda	100	Chromadorea	100	Strongylida	100	Cylicocyclus	100	Cylicocyclus_leptostomum	98	0	65
ASV144	TATTAATACTACAATGTGGCCTGTTACATTGTTTGTCGAATGGCGCTTGCATTCATTTGCAATCCCCATTCTAGAAAAGAAGCATATTGCAACATGTATGCTAGTTGTGCCTTAAGAACAGTAGTGAACGCGTTGTTACTGCTGAAACGTTTAATGCCTGTTAACGTTTCAGTGGAGGCCTGATGACATCGCTTCGTTATCTGATTTGGCTATGGCTAACTACACAGAATGACATATATTCGTTGTCACTGTTGACTTGTTTACCGCCTATTAACATTTCAGCAGTGCCTGTATGACAACGTTCTATATTGTCATTTGCAATGCAACCTGAGCTCAGGCGTGACTACCCGCTGAACTTAAGCATATCATTT	Eukaryota	100	Metazoa	100	Nematoda	100	Chromadorea	100	Strongylida	100	Cylicocyclus	94	Cylicocyclus_insigne	88	0	64
ASV145	TATAAATACTACAATGTGGCCTGTTACATTGTTTGTCGAATGGCGCTTGCATTAAATTGCAATCCCCATTCTAGAAAAGAAGCATATTGCAACATGTATGTTGGCTATATCTTAAAAACGGAAATGAATGCGTTGTTACTACTGGATCGTTTAATGCCTGTTAACGTTCCAGTGGGGCCTGACGACAGCGCTTCGTTATCTGATTTGGCTATGGCTAACTACACAGAATGGCATATATTCGTTGTCACTGTTGACTTGTTTACCGCCTATTAACATTTCAGCAGTGCCTGTATGACAACGTTTTATATTGCCATTTGCAATGCAACCTGAGCTCAGGCGTGACTACCCGCTGAACTTAAGCATATCATTT	Eukaryota	100	Metazoa	100	Nematoda	100	Chromadorea	100	Strongylida	100	Cylicostephanus	100	Cylicostephanus_calicatus	100	62	0
ASV146	TATAAATACTACAATGTGGCCTGTTACATTGTTTGTCGAATGGCGCTTGCATTCATTTGCAATCCCCATTCTAGAAAAGAAGCATATTGCAACATGTATGTTAGCTGCCTTAAGAACAGGAATGCGTTGTTACTGCTAGATTGTTTAATGCCTGTTAACGATCTAGTGGGGCCTGATGACAGCGCTTCCTTATCTGATTTGGCTATTGCTAAGTACACAGAATGACATATATTCGTTGTCACTGTTGACGTGTTTACCGCCTATTAACATTTCAGCAGTGCCTGTATGACAACGTTCTATATTGTCATTTGCAATGCAACCTGAGCTCAGGCGTGACTACCCGCTGAACTTAAGCATATCATTT	Eukaryota	100	Metazoa	100	Nematoda	100	Chromadorea	100	Strongylida	100	Cylicocyclus	100	Cylicocyclus_leptostomum	94	61	0
ASV147	TATAAATACTACAATGTGGCCTGTTACATTGTTTGTCGAATGGCGCTTGCATTCATTTGCAATCCCCATTCTAGAAAAGAAGCATATTGCAACATGTATGTTAGCTGCCTTAAGAGAAGTGAATGCGTTGTTACTGCTAGATCGTTTAATGCCTGTTAACGATACAGTGGGGCCTGATGACAGCGCTTCCTTATCTGATTTGGCTACGGCTAACTACACAGAATGACATATATTCGTTGTCACTGTTGACGTGTTTACCGCCTATTAACATTTCAGCAGTGCCTGTATGACAACGTTCTATACTGTCATTTGCAATGCAACCTGAGCTCAGGCGTGACTACCCGCTGAACTTAAGCATATCATTT	Eukaryota	100	Metazoa	100	Nematoda	100	Chromadorea	100	Strongylida	100	Cylicocyclus	100	Cylicocyclus_ashworthi	100	0	59
ASV148	TATAAATACTACAATGTGGCCTGTTACATTGTTTGTCGAATGGCGCTTGCATTAATTTGCAATCCCCATTCTAGAGAAGAAGCATATTGCAACATGTATGTTGGCTATGCCTGAAGAACAGAAGTGAATGCGTTGTTACTGCTAGATCGTTTAATGCCTGTTAACGTTCCAGCAGGGCCTGATGACAGAGCTTCGTTATCTGATTTGGCTAAAGCTAATTACACAGAATGACATATATTCGTTGTCACTGTTGACTTGTTTACCGCCTACTAACATTTCAGCAGTGCCTGTATGACAACTCTATAATGTCATTTGCAATGCAACCTGAGCTCAGGCGTGACTACCCGCTGAACTTAAGCATATCATTT	Eukaryota	100	Metazoa	100	Nematoda	100	Chromadorea	100	Strongylida	100	Cylicostephanus	97	Cylicostephanus_longibursatus	97	0	59
ASV149	TATAAATACTACAATGTGGCCTGTTACATTGTTTGTCGAATGGCGCTTGCATTCATTTGCAATCCCCATTCTAGAAAAGAAGCATATTGCAACATGTATGTTAGCTGCCTTAAAAGAAGTGAATGCGTTGTTACTGCTAGATCGTTTAATGCCTGTTAACGATCCAGTGGGGCCTGATGACAGCGCTTCCTTATCTGATTTGGCTATGGCTAACTACACAGAATGACATATATTCGTTGTCACTGTTGACGTGTTTACCGCCTATTAACATTTCAGCAGTGCCTGTATGACAACGTTCTATATTGTCATTTGCAATGCAACCTGAGCTCAGGCGTGACTACCCGCTGAACTTAAGCATATCATTT	Eukaryota	100	Metazoa	100	Nematoda	100	Chromadorea	100	Strongylida	100	Cylicocyclus	99	Cylicocyclus_ashworthi	91	58	0
ASV150	TATAAATACTACAATGTGGCCTGTTACATTGTTTGTCGAATGGCGCTTGCATTCATTTGCGATCCCCATTCTAGAAAAGAAGCATATTGCAACATGTATGTTAACCATGCCTTAAAAACAGAAGTGAATGCGCTGTTGCCGCTAGATCGTTTAATGCCTGTTAACGATTTAGTGGGGCCTGATGACAGCGCTTCGTTATCTGATTTGGCTATGGCTAACTACACAGAATGACATATATTCGTTGTCACTGTTGACGTGTTTACCGCCTATTAACATTTCAGCAGTGCCTGTATGACAACGTTCTATATTGTCATTTGCAATGCAACCTGAGCTCAGGCGTGACTACCCGCTGAACTTAAGCATATCATTT	Eukaryota	100	Metazoa	100	Nematoda	100	Chromadorea	100	Strongylida	100	Cylicocyclus	100	Cylicocyclus_nassatus	100	57	0
ASV151	TATAAATACTACAATGTGGCCTGTTACATTGTTTGTCGAATGGCGCTTGCATTCATTTGCAATCCCCATTCTAGAAAAGAAGCATATTGCAACATGTATGTTAGCTGCTTTAAGAGAAGTGAATGCGTTGTTACTGCTAGATCGTTTAATGCCTGTTAACGATCTAGTGGGGCCTGATGACAGCGCTTCCTTATCTGATTTGGCTATGGCTAACTACACAGAATGACATATATTCGTTGTCACTGTTGACTTGTTTACCGCCTATTAACATTTCAGCAGTGCCTGTATGACAACGTTCTATATTGTCATTTGCAATGCAACCTGAGCTCAGGCGTGACTACCCGCTGAACTTAAGCATATCATTT	Eukaryota	100	Metazoa	100	Nematoda	100	Chromadorea	100	Strongylida	100	Cylicocyclus	100	Cylicocyclus_ashworthi	93	57	0
ASV152	TAAACATACTACAATGTGGCCTGTTACATTGTTAGTCGAATGGCGCTTGCATTCATTTGCAGTCCCCATTCTAGTAAAGAAGCATATTGCAACATGTATGTTGGCTCTGGCCAACTACACTGAATGACATATATTCGTTGTCACTGCTGGATGTTTACCGCCTACTTAACATTCAAGCAGTGCCTGTATGACGACGTTCTATATTGTCATTTGCAATGCAACCTGAGCTCAGGCGTGACTACCCGCTGAACTTAAGCATATCATTT	Eukaryota	100	Metazoa	100	Nematoda	100	Chromadorea	100	Strongylida	100	Cylicostephanus	99	Cylicostephanus_minutus	99	0	57
ASV153	TAAACATACTACAATGTGGCCTGTTACATTGTTAGTCGAATGGCGCTTGCATTCATTTGCAGTCCCCATTCTAGTAAAGAAGCATATTGCAACATGTATGTTGGCTCTGGCCAACTACACTGAATGACATATATTCGTTGTCACTGCTGGATGTTTACCGCCTACTTAACATCCAAGCAGTGCCTGTATGACGACGTTCTATATTGTCATTTGCAATGCAACCTGAGCTCAGGCGTGACTACCCGCTGAACTTAAGCATATCATTT	Eukaryota	100	Metazoa	100	Nematoda	100	Chromadorea	100	Strongylida	100	Cylicostephanus	99	Cylicostephanus_minutus	99	56	0
ASV154	TATAAATACTACAATGTGGCCTGTTACATTGTTTGTCGAATGGCGCTTGCATTCATTTGCAATCCCCATTCTAGAGAAGAAGCATATTGCAACATGTATGTTGGCTCTGCCTGAAGAATAGAAGTGAATGCGTTGTTACTGCTAGATCGTTTAATGCCTGTTAACGTTCCAGCAGGGCCTGATGACAGCGCTTCGTTATCTGATTTGGCTATAGCTAATTACACAGAATGACATATATTCGTTGTCACTGTTGACTTGTTTACCGCCTACTAACATTTCAGCAGTGCCTGTATGACAACGTTCTATAATGTCATTTGCAATGCAACCTGAGCTCAGGCGTGACTACCCGCTGAACTTAAGCATATCATTT	Eukaryota	100	Metazoa	100	Nematoda	100	Chromadorea	100	Strongylida	100	Cylicostephanus	100	Cylicostephanus_longibursatus	100	56	0
ASV155	TATAAATACTACAATGTGGCCTGTTACATTGTTTGTCGAATGGCGCTTGCATTCATTTGCAATCCCCATTCTAGAAAAGAAGCATATTGCAACATGTAAGTTGGCTATGCCTGAGGAACAGAAGTGAATGCGTTGTTACTGCTAGATCGTTTAATGCCTGTTAACGTTCCAGCAGGGCCTGATGACAGCGCTTCGTTATCTGATTTGGCTATAGCTAATTACACAGAATGACATATATTCGTTGTCACTGTTGACTTGTTTACCGCCTACTAACATTTCAGCAGTGCCTGTGTGACAACGTTCTATAATGTCATTTGCAATGCAACCTGAGCTCAGGCGTGACTACCCGCTGAACTTAAGCATATCATTT	Eukaryota	100	Metazoa	100	Nematoda	100	Chromadorea	100	Strongylida	100	Cylicostephanus	100	Cylicostephanus_longibursatus	100	55	0
ASV156	TATAAATACTACAATGTGGCCTGTTACATTGTTTGTCGAATGGCGCTTGCATTTACTTGCAATCCCCATTCTAGAAAAGAAACATATTGCAACATGTATGTTGGTTACGGCTAACTACACAGAATGACATATATTCGTTGTCACTGCTGAATGTTTACCGCATACTAACATTTCAGCAGTGCCTGTATGACAACGCTCTATACTGTCATTTGCAATGCAACCTGAGCTCAGGCGTGACTACCCGCTGAACTTAAGCATATCATTT	Eukaryota	100	Metazoa	100	Nematoda	100	Chromadorea	100	Strongylida	100	Cylicostephanus	100	Cylicostephanus_minutus	100	0	54
ASV157	TATAAATACTACAATGTGGCCTGTTACATTGTTTGTCGAATGGCGCTCGCATTCATTTGCAATCCCCATTCTAGAAAAGAAGCATATTGCAACATGTATGTTGGCTATGCCTGAGGAACAGAAGTGAATGCGTTGTTACTGCTAGATGGTTTAATGCCTGTTAACGTTCCAGCAGGGCCTGATGACAGCGCTTCGTTATCTGATTTGGCTATAGCTAATTACACAGAATGACATATATTCGTTGTCACTGTTGGCTTGTTTACCGCCTACTAACATTTCAGCAGTGCCTGTATGACAACGTTCTATAATGTCATTTGCAATGCAACCTGAGCTCAGGCGTGACTACCCGCTGAACTTAAGCATATCATTT	Eukaryota	100	Metazoa	100	Nematoda	100	Chromadorea	100	Strongylida	100	Cylicostephanus	100	Cylicostephanus_longibursatus	100	52	0
ASV158	TATAAATACTACAATGTGGCCTGTTACATTGTTTGTCGAATGGCGCTCGCATTCATTTGCAATCCCCATTCTAGAGAAGAAGCATATTGCAACATGTATGTTGGCTATGCCTGAAGAACAGAAGTGAATGCGTTGTTACTGCTAAATCGTTTAATGCCTGTTAACGTTCCAGCAGGGCCTGATGACAGCGCTTCGTTATCTGATTTGGCTATAGCTAATAACACAGAATGACATGTATTCGTTGTCACTGTTGACTTGTTTACCGCCTACTAACATTTCAGCAGTGCCTGTATGACAACGTTCTATAATGTCATTTGCAATGCAACCTGAGCTCAGGCGTGACTACCCGCTGAACTTAAGCATATCATTT	Eukaryota	100	Metazoa	100	Nematoda	100	Chromadorea	100	Strongylida	100	Cylicostephanus	100	Cylicostephanus_longibursatus	100	52	0
ASV159	TATAAATACTACAATGTGGCCTGTTACATTGTTTGTCGAATGGCGCTTGCATTCATTTGCAATCCCCATTCTAGAAAAGAAGCATATTGCAACATGTATGTTGGCTATATCTGATTTGGCTATGGCTAACTACACAGAATGACATATAATCGTTGTCATTGTTGACTTGTTTACCGCCTACTAACATTTCAACAGTGCCTGTATGACAACGTTCTATATTGTCATTTGCAATGCAACCTGAGCTCAGGCGTGACTACCCGCTGAACTTAAGCATATCATTT	Eukaryota	100	Metazoa	100	Nematoda	100	Chromadorea	100	Strongylida	100	Coronocyclus	99	Coronocyclus_coronatus	95	0	51
ASV160	TATGAATACTACAATGTGGCCTGTTACATTGTTTGTCGAATGGCGCTTGCATTCATTTGCAATCCCCATTCTGGAAAAGAAGCATATTGCAACATGTATGTTAGTTGTGCCTTAAGAACAGAAGTGAACGCGTTGTTACTGCTGAAACATTTAATGCCTGTTAACGTTTCAGTGGAGGCCTGATGACATCGCTTCGTTATCTGATTTGGCTATGGCTAACTACACAGAATGACATATATTCGTTGTCACTGTTGACTTGTTTACCGCCTACTAACATTTCAGCAGTGCCTGTATGACAACGTTCTATATTGTCATTTGCAATGCAACCTGAGCTCAGGCGTGACTACCCGCTGAACTTAAGCATATCATTT	Eukaryota	100	Metazoa	100	Nematoda	100	Chromadorea	100	Strongylida	100	Cylicocyclus	99	Cylicocyclus_insigne	98	50	0
ASV161	TATAAATACTACAATGTGGCCTGTTACATTGTTTGTCGAATGGCGCTTGCATTCATTTGCAATCCCCATTCTAGAAAAGAAGCATATTGTAACATGTATCTTGGCTATGCCTTAAAACAGAAATAAATGCGTTGTCACTACTGGATCGTTTAATGCCTGTTAACGTTCAAGTGGGGCCTGACGACAACGCTTTATTATCTGATTTGGCTATGGCTAACTACACAGAATGGCATTTATTCGTTGTCACTGTTGACTTGTTTACCGCCTACTAACAGTTCAGCAGTGCCTGTATGACAACGTTCTATATTGCTATTTGCAATGCAACCTGAGCTCAGGCGTGACTACCCGCTGAACTTAAGCATATCATTT	Eukaryota	100	Metazoa	100	Nematoda	100	Chromadorea	100	Strongylida	100	Unclassified	54	Unclassified	45	49	0
ASV162	TATAAATACTACAATGTGGCCTGTTACATTGTTTGTCGAATGGCGCTTGCATTCATTTGCGATCCCCATTCTAGAAAAGAAGCACATTGCAACATGTATGTTAGCCATGCCTTAAAAACAGAAGTGAATGCGCTGTTACCGCTAGATCGTTTAATGCCTGTTAACGATTTAGTGGGGCCTGATGACAGCGCTTCGTTATCTGATTTGGCTATGGCTAACTACACAGAATGACATATATTCGTTGTCACTGTTGACGTGTTTACCGCCTATTAACATTACAGCAGTGCTTGTATGACAACGTTCTATATTGTCATTTGCAATGCAACCTGAGCTCAGGCGTGACTACCCGCTGAACTTAAGCATATCATTT	Eukaryota	100	Metazoa	100	Nematoda	100	Chromadorea	100	Strongylida	100	Cylicocyclus	100	Cylicocyclus_nassatus	100	0	48
ASV163	TATAAATACTACAATGTGGCCTGTTACATTGTTTGTCGAATGGCGCTTGCATTCATTTGCAATCCCCATTCTAGAAAAGAAGCATATTGCAACATGTATGTTGGCTATGCCTTAGAAACAGAAGTGAATGCGTTGTTACTGCTGGATCGTTTAATGCCTGTTAACGTTCCAGCAGGGCCTGACGACAGCGCTTCGTCTGATTTGGCTATAGCTAATTACACAGAATGACATATATTCGTTGTCACTGTTGACTTGTTTACCGCCTACTAACATTTCAGCAGTGCCTGTATGACAACGTTCTATAATGTCATTTGCAATGCAACCTGAGCTCAGGCGTGACTACCCGCTGAACTTAAGCATATCATTT	Eukaryota	100	Metazoa	100	Nematoda	100	Chromadorea	100	Strongylida	100	Cylicostephanus	85	Cylicostephanus_longibursatus	81	46	0
ASV164	TATAAATACTACAATGTGGCCTGTTACATTGTTTGTCGAATGGCGCTTGCATTCATTTGCAATCCCCATTCTAGAGAAGAAGCATATTGCAACATGTATGTTGGCTCTGCCTGAGGAACAGAAGTGAATGCGTTGTTACTGCTAGATGGTTTAATGCCTGTTAACGTTCCAGCAGGGCCTGATGACAGCGCTTCGTTATCTGGTTTGGCTATAGCTAATTACACCGAATGACATATATTCGTTGTCACTGTTGACTTGTTTACCGCCTACTAACATTTCAGCAGTGCCTGTATGACAACGTTCTATAATGTCATTTGCAATGCAACCTGAGCTCAGGCGTGACTACCCGCTGAACTTAAGCATATCATTT	Eukaryota	100	Metazoa	100	Nematoda	100	Chromadorea	100	Strongylida	100	Cylicostephanus	100	Cylicostephanus_longibursatus	100	46	0
ASV165	TATAAATACTACAATGTGGCCTGTTACATTGTTTGTCGAATGGCGCTCGCATTCATTTGCATTCCCCATTCTAGAAAAGAAGCATATTGCAACATGTATGTTGGCTATGCCTGAGGAACAGAAGTGAATGCGTTGTTACTGCTAGATGGTTTAATGCCTGTTAACGTTCCAGCAGCGCCTGATGACAGCGCTTCGTTATCTGATTTGGCTATAGCTAATTACACAGAATGACATATATTCGTTGTCACTGTTGACTTGTTTACCGCCTACTAACATTTCAGCAGTGCCTGTATGACAACGTTCTATAATGTCATTTGCAATGCAACCTGAGCTCAGGCGTGACTACCCGCTGAACTTAAGCATATCATTT	Eukaryota	100	Metazoa	100	Nematoda	100	Chromadorea	100	Strongylida	100	Cylicostephanus	100	Cylicostephanus_longibursatus	100	46	0
ASV166	TATGAATACTACAATGTGGCCTGTTACATTGTTTGTCGAATGGCGCTTGCATTCATTTGCAATCCCCATTCTAGAAAAGAAGCATATTGCAACATGTATGTTAGTTGTGCCTTAAGAACAGAAGTGAACGCGTTGTTACTGCTGAAACGTTTAATGCCTGTTAACGTTTCAGTGGAGGCCTGATGACATCGCTTCGTTATCTGATTTGGCTATGGCTAACTACACAGAATGACATATATTCGTTGTCACTGTTGACTTGTTTACCGCCTACTAACATTTCAGCAGTGCCTGTATGACAACGATTCATATTGTCATTTGCAATGCAACCTGAGCTCAGGCGTGACTACCCGCTGAACTTAAGCATATCATTT	Eukaryota	100	Metazoa	100	Nematoda	100	Chromadorea	100	Strongylida	100	Cylicocyclus	97	Cylicocyclus_insigne	96	45	0
ASV167	TATAAATACTACAATGTGGCCTGTTACATTGTTTGTCGAATGGCGCTTGCATTCATTTGCAATCCCCATTCTAGAAAAGAAGCATATTGCAACATGTATGTTAGCTGCCTTAAGAGAAGTGAATGCGTTGTTACTGCTAGATCGTTTAATGCCTGTTAACGATCCAGTGGGGCCTGATGACAGCGCTTCCCTATCTGATTTGGCTATGGCTAACTACACAGAATGACATATATTCGTTGTCACTGTTGACGTGTTTACCGCCTATTAACATTTCAACAGTGCCTGTATGACAACGTTTTATATTGTCATTTGCAATGCAACCTGAGCTCAGGCGTGACTACCCGCTGAACTTAAGCATATCATTT	Eukaryota	100	Metazoa	100	Nematoda	100	Chromadorea	100	Strongylida	100	Cylicocyclus	100	Cylicocyclus_ashworthi	99	45	0
ASV168	TATAAATACTACAATGTGGCCTGTTACATTGTTTGTCGAATGGCGCTTGCATTTATTTGCAATCCCCATTCTAGAAAAGAAGCATATTGCAACATGTATGTTGGCTATGCCTTAGAAACAGAAGTGAATGCGTTGTTACTGCTGGAACGTTAACAGGCATTCAGTCATCAGGCCCTGCTCGATCGTTGAATGCCTGTTAACGTTCCAGCGGGGCCTGATGACAGCGCTTCGCTATCTGATTTGGCTATAGCTAATTACACAGAATGACATATATTCGCTGTCACTGTTGACTTGTTTACCGCCTACTAACATTTCAGCAGTGCCTGTATGACAACGTTCCATATTGTCATTTGCAATGCAACCTGAGCTCAGGCGTGACTACCCGCTGAACTTAAGCAT…	Eukaryota	100	Metazoa	100	Nematoda	100	Chromadorea	100	Strongylida	100	Unclassified	73	Unclassified	73	29	14
ASV169	TATAAATACTACAATGTGGCCTGTTACATTGTTTGTCGAATGGCGCTTGCATTCATTTGCAATCCCCATTCTAGAAAAGAAGCATATTGCAACATGTATGTTGGCGATGCCTTAAAAACAGAAGTGAATGCGTTGTTGCTGCTGGATCGTTTAGTGCCTGTGAACGTTCCAGTAGGGGCCTGATGACAACGCTTCGTTATCTGATTTGGCTATAACTAATTACACAGAATGACATATATTCGTTGTCACTGTTGACTTGTTTACCGCCTACTAACATTTCAGCAGTGCCTGTATGACAACGTTCTATATTGTCATTTGCAATGCAACCTGAGCTCAGGCGTGACTACCCGCTGAACTTAAGCATATCACTT	Eukaryota	100	Metazoa	100	Nematoda	100	Chromadorea	100	Strongylida	100	Unclassified	74	Unclassified	74	0	43
ASV170	TATAAATACTACAATGTGGCCTGTTACATTGTTTGTCGAATGGCGCTTGCATTCATTTGCAATCCCCATTCTAGAAAAGAAGCATATTGCAACAGGTATGTTGGCTATATCTGATTTGGCTATGGCTAACTACACAGAATGACATATAATCGTTGTCACTGTTGACTTGTTTACCGCCTACTAACATTTCAGCAGTGCCTGTATGACAACGTTCTATATTGTCATTTGCAATGCAACCTGAGCTCAGGCGTGATTACCCGCTGAACTTAAGCATATCATTT	Eukaryota	100	Metazoa	100	Nematoda	100	Chromadorea	100	Strongylida	100	Coronocyclus	97	Coronocyclus_coronatus	92	42	0
ASV171	TATAAATACTACAATGTGGCCTGTTACATTGTTTGTCGAATGGCGCTTGCATTCATTTGAAATCCCCATTCTAGAAAAGAAGCATATTGCAACATGTATGTTAGCTGCCTTAAGAACAGAAGGGAATGCGTTGTTACTGCTAGATTGTTTAATGCCTGTTAACGATCTAGTGGGGCCTGATGACAGCGCTTCCTTATCTGATTTGGCTATTGCTAACTACACAGAATGACATATATTCGTTGTCACTGTTGACGTGTTTACCGCCTATTAACATTTCAGCAGTGCCTGTATGACAACGTTCTATATTGTCATTTGCAATGCAACCTGAGCTCAGGCGTGACTACCCGCTGAACTTAAGCATATCATTT	Eukaryota	100	Metazoa	100	Nematoda	100	Chromadorea	100	Strongylida	100	Cylicocyclus	100	Cylicocyclus_leptostomum	100	40	0
ASV172	TATAAATACTACAATGTGGCCTGTTACATTGTTTGTCGAATGGCGCTTGCATTCATTTGCAATCCCCATTCTAGAAAAGAAGCATATTGCAACATGTATGTTAGCTGCCTTAAGAACAGAATTGAATGCGTTGTTACTGCTAGATTGTTTAATGCCTGTTAACGATCTAGTGGGGCCTGATGACAGCGCTTCCTTATCTGATTTGGCTATTGCTAACTACACAGAATGACATATATTCGTTGTCACTGTTGACGTGTTTACCGCCTATTAACATTTCAGCAGTGCCTGTATGACAACGTTCTATATTGTCATTTGCAATGCAACCTGAGCTCAGGCGTGACTACCCGCTGAACTTAAGCATATCATTT	Eukaryota	100	Metazoa	100	Nematoda	100	Chromadorea	100	Strongylida	100	Cylicocyclus	100	Cylicocyclus_leptostomum	96	0	40
ASV173	TATAAATACTACAGTGTGGCCTGTTACATTGTTTGTCGAATGGCGCTTGCATTCATTTGCAATCCCCATTCTAGAAAAGAAGCATATTGCAACATGTATGTTGGCTATGCCTTAAAAACAGAAATAAATGCGTTGTCACTACTGGATCGTTTAATGCCTGTTAACGTTCAAGTGGGGCCTGACGACAACGCTTCATTATCTGATTTGGCTATGGCTAACTACACAGAATGGCATATATTCGTTGTCACTGTTGATTTGTTTACCGCCTACTAACATTTCAGCAGTGCCTGTATGACAACGTTCTATATTGTCATTTGCAATGCAACCTGAGCTCAGGCGTGACTACCCGCTGAACTTAAGCATATCATTT	Eukaryota	100	Metazoa	100	Nematoda	100	Chromadorea	100	Strongylida	100	Unclassified	68	Unclassified	68	39	0
ASV174	TATAAATACTACAATGTGGCCTGTTACATTGTTTGTCGAATGGCGCTCGCATTCATTTGCAATCCCCATTCTAGAGAAGAAGCATACTGCAACATGTATGTTGGCTATGCCTGAAGAACAGAAGTGAATGCGTTGTTACTGCTAAATCGTTTAATGCCTGTTAACGTTCCAGCAGGGCCTGATGACAGCGCTTCGTTATCTGATTTGGCTATAGCTAATTACACAGAATGACATATATTCGTTGTCACTGTTGACTTGTTTACCGCCTACTAACATTTCAGCAGTGCCTGTATGACAACGTTCTATAATGTCATTTGCAATGCAACCTGAGCTCAGGCGTGACTACCCGCTGAACTTAAGCATATCATTT	Eukaryota	100	Metazoa	100	Nematoda	100	Chromadorea	100	Strongylida	100	Cylicostephanus	100	Cylicostephanus_longibursatus	100	38	0
ASV175	TATAAATACTACAATGTGGCCTGTTACATTGTTTGTCGAATGGCGCTCGCATTCATTTGCAATCCCCATTCTAGAAAAGAAGCATATTGCAACATGTATGTTGGCTATGCCTGAGGAACAGAAGTGAATGCGTTGTTACTGCTAGATGGTTTAATGCCTGTTAACGTTCCAGCAGGGCCTGATGACAGCGTTTCGTTATCTGATTTGGCTACAGCTAATTACACAGAATGACATATATTCGTTGTCACTGTTGACTTGTTTACCGCCTACTAACATTTCAGCAGTGCCTGTATGACAACGTTCTATAATGTCATTTGCAATGCAACCTGAGCTCAGGCGTGACTACCCGCTGAACTTAAGCATATCATTT	Eukaryota	100	Metazoa	100	Nematoda	100	Chromadorea	100	Strongylida	100	Cylicostephanus	99	Cylicostephanus_longibursatus	99	38	0
ASV176	TATAAATACTACAATGTGGCCTGTTACATTGTTTGTCGAATGGCGCTTGCATTCATTTGCAATCCCCATTCTAGAAAAGAAGCATATTGCAACATGTATGTTAGCTGCCCTAAGAGAAGTGAATGCGTTGTTACTGCTAGATCGTTTAATGCCTGTTAACGATCCAGTGGGGCCTGATGACAGCGCTTCCCTATCTGATCTGGCTATGGCTAACTACACAGAATGACATATATTCGTTGTCACTGTTGACGTGTTTACCGCCTATTAACATTTCAGCAGTGCCTGTATGACAACGTTTTATATTGTCATTTGCAATGCAACCTGAGCTCAGGCGTGACTACCCGCTGAACTTAAGCATATCATTT	Eukaryota	100	Metazoa	100	Nematoda	100	Chromadorea	100	Strongylida	100	Cylicocyclus	98	Cylicocyclus_ashworthi	97	0	38
ASV177	TATAAATACTACAATGTGGCCTGTTACATTGTTTGTCGAATGGCGCTTGCATTCATTTGCGATCCCCATTCTAGAAAAGAAGCATATTGCAACATGTATGTTAGCCATGCCTTAAAAACAGAAGTGAATGCGCTGTTACCGCTAGATCGTTTAATGCCTGTTAACGATTTAGTGGGGCCTGATGACAGCGCTTCGTTATCTGATTTGGCTATGGCTAACTACACAGAATGACATATATTCGTTGTCACTGTTGACGTGTTTACCGCCTATTAACATTACAGCAGTGCTTGTATGACAACGTTCTATATTGTCATTTGCAATGCAACCTGAGCTCAGGCGTGACTACCCGCTGAACTTAAGCATATCATTT	Eukaryota	100	Metazoa	100	Nematoda	100	Chromadorea	100	Strongylida	100	Cylicocyclus	100	Cylicocyclus_nassatus	100	0	38
ASV178	TATAAATACTACAATGTGGCCTGTTACATTGTTTGTCGAATGGCGCTTGCATTCATTTGCAATCCCCATTCTAGAAAAAAAGCATATTGCAACATGTATGTTAGCTGCCTTAAGAGAAGTGAATGCGTTGTTACTGCTAGATCGTTTAATGCCTGTTAACGATCTAGTGGGGCCTGATGACAGCGCTTCCTTATCTGATTTGGCTATGGCTAACTACACAGAATGACATATATTCGTTGTCACTGTTGACTTGTTTACCGCCTATTAACATTTCAGCAGTGCCTGTATGACAACGTTCTATATTGTCATTTGCAATGCAACCTGAGCTCAGGCGTGACTACCCGCTGAACTTAAGCATATCATTT	Eukaryota	100	Metazoa	100	Nematoda	100	Chromadorea	100	Strongylida	100	Cylicocyclus	100	Cylicocyclus_ashworthi	96	37	0
ASV179	TATAAATACTACAATGTGGCCTGTTACATTGTTTGTCGAATGGCGCTTGCATTCATTTGCAATCCCCATTCTAGAAAAGAAGCATATTGCAACATGTATGTTGGCTATGTCTCAAAAACGGAAATGAATGCGTTGTTACTACTGGATCGTTTAATGCCTGTTAACGTTCCAGTGGGGCCTGACGACAGCGCTTCGTTATCTGATTTGGCTATGGCTAACTACACAGAATGGCATATATTCGTTGTCACTGTTGACTTGCTTACCGCCTATTAACATTTCAGCAGTGCCTGTATGACAACGTTTTATATTGTCATTTGCAATGCAACCTGAGCTCAGGCGTGACTACCCGCTGAACTTAAGCATATCATTT	Eukaryota	100	Metazoa	100	Nematoda	100	Chromadorea	100	Strongylida	100	Cylicostephanus	100	Cylicostephanus_calicatus	100	0	34
ASV180	TATAAATACTACAATGTGGCCTGTTACATTGTTTGTCGAATGGCGCTTGCATTCATTTGCAATCCCCATTCTAGAAAAGAAGCATATTGCAACATGTATGTTAGTTGTGCCTTAAGAACAGAAGTGAACGCGTTGTTACTGCTGAAACGTTTAATGCCTGTTAACGTTTCAGTGGAGGCCTGATGACATCGCTTCGTTATCTGATTTGGCTATGGCTAACTACACAGAATGACATATATTCGTTGTCACTGTTGACTTGTTTACCGCCTACTAACATTTCAGCAGTGCCTGTATGACAACGATTCATATTGTCATTTGCAATGCAACCTGAGCTCAGGCGTGACTACCCGCTGAACTTAAGCATATCATTT	Eukaryota	100	Metazoa	100	Nematoda	100	Chromadorea	100	Strongylida	100	Cylicocyclus	94	Cylicocyclus_insigne	93	33	0
ASV181	TATAAATACTACAATGTGGCCTGTTACATTGTTTGTCGAATGGCGCTTGCATTCATTTGCGATCCCCATTCTAGAAAAGAAGCACATTGCAACATGTATGTTAGCCATGCCTTAAATACAGAAGTGAATGCGCTGTTACCGCTAGATCGTTTAATGCCTGTTAACGATTTAGTGGGGCCTGATGACAGCGCTTCGTTATCTGATTTGGCTATGGCTAACTACACAGAATGACATATATTCGTTGTCACTGTTGACGTGTTTACCGCCTATTAACATTTCAGCAGTGCTTGTATGACAACGTTCTATATTGTCATTTGCAATGCAACCTGAGCTCAGGCGTGACTACCCGCTGAACTTAAGCATATCATTT	Eukaryota	100	Metazoa	100	Nematoda	100	Chromadorea	100	Strongylida	100	Cylicocyclus	100	Cylicocyclus_nassatus	100	31	0
ASV182	TATAAATACTACAATGTGGCCTGTTACATTGTTTGTCGAATGGCGCTTGCATTCATTTGCAATCCCCATTCTAGAAAAGAAGCATATTGCAACATGTATGTTGGCTATGCCTGAGGAACAGAAGTGAATGCGTTGTTACTGCTAGATCGTTTAATGCCTGTTAACGTTCCAGCAGGGCCTGATGACAGCGCTTCGTTATCTGATTTGGCTATAGCTAATTACACAGAATGACATATATTCGTTCTCACTGTTGACTTGTTTACCGCCTACTAACATTTCAGCAGTGCCTGTATGACAACGTTCTATAATGTCATTTGCAATGCAACCTGAGCTCAGGCGTGACTACCCGCTGAACTTAAGCATATCATTT	Eukaryota	100	Metazoa	100	Nematoda	100	Chromadorea	100	Strongylida	100	Cylicostephanus	100	Cylicostephanus_longibursatus	100	31	0
ASV183	TATAAATACTACAATGTGGCCTGTTACATTGTTTGTCGAATGGCGCTCGCATTCATTTGCAATCCCCATTCTAGAAAAGAAGCATATTGCAACATGTATGTTGGCTATGCCTGAGGAACAGAAGTGAATGCGTTGTTACTGCTAGATGGTTTAATGCCTGTTAACGTTCCAGCAGCGCCTGATGACAGCGCTTCGTTATCTGATTTGTCTATAGCTAATTACACAGAATGACATATATTCGTTGTCACTGTTGACTTGTTTACCGCCTACTAACATTTCAGCAGTGCCTGTATGACAACGTTCTATAATGTCATTTGCAATGCAACCTGAGCTCAGGCGTGACTACCCGCTGAACTTAAGCATATCATTT	Eukaryota	100	Metazoa	100	Nematoda	100	Chromadorea	100	Strongylida	100	Cylicostephanus	100	Cylicostephanus_longibursatus	100	0	31
ASV184	TATAAATACTACAATGTGGCCTGTTACATTGTTTGTCGAATGGCGCTTGCATTGATTTGCAATCCCCATTCTAGAAAAGAAGCATATTGCAACATGTATGTTAGCTGCCTTAAGAACAGAAGTGAATGCGTTGTTACTGCTAGATCGTTTAATGCCTGTTAACGATTTAGTGGGGCCTGATGACAGCGCTTCGTTATCTGATTTGGCTTTGGCTAACTACACAGAATGACATATATTCGTTGTCACTGTTGACGTGTTTACCGCCTATTAACATTTCAGCAGTGCCTGTATGACAACCTTCTATATTGTCATTTGCAATGCAACCTGAGCTCAGGCGTGACTACCCGCTGAACTTAAGCATATCATTT	Eukaryota	100	Metazoa	100	Nematoda	100	Chromadorea	100	Strongylida	100	Cylicocyclus	97	Unclassified	51	30	0
ASV185	TATAAATACTACAATGTGGCCTGTTACATTGTTTGTCGAATGGCGCTCGCATTCATTTGCAATCCCCATTCTAGAAAAGAAGCATATTGCAACATGTATGTTGGCTATGCCTAAGGAACAGAAGTGAATGCGTTGTTACTGCTAGATGGTTTAATGCCTGTTAACGTTCCAGCAGCGCCTGATGACAGCGCTTCGTTATCTGATTTGGCTATAGCTAATTACACAGAATGACATATATTCGTTGTCACTGTTGACTTGTTTACCGCCTACTAACATTTCAGCAGTGCCTGTATGACAACGTTCTATAATGTCATTTGCAATGCAACCTGAGCTCAGGCGTGACTACCCGCTGAACTTAAGCATATCATTT	Eukaryota	100	Metazoa	100	Nematoda	100	Chromadorea	100	Strongylida	100	Cylicostephanus	100	Cylicostephanus_longibursatus	100	0	30
ASV186	TATAAATACTACAATGTGGCCTGTTACATTGTTTGTCGAATGGCGCTTGCATTCATTTGCGATCCCCATTCTAGAAAAGAAGCACATTGCAACATGTATGTTAGCCATGCCTTAAATACAGAAGTGAATGCGCTGTTACCGCTAGATCGTTTAATGCCTGTTAACGATTTAGTGGGGCCTGATGACAGCGCTTCGTTATCTGATTTGGCTATGGCTAACTACACAGAATGACATATATTCGTTGTCACTGTTGACGTGTTTACCGCCTATTAACATTTCAGCAGTGCCTGTATGACAACGTTCTATATTGTCATTTGCAATGCAACCTGAGCTCAGGCGTGACTACCCGCTGAACTTAAGCATATCATTT	Eukaryota	100	Metazoa	100	Nematoda	100	Chromadorea	100	Strongylida	100	Cylicocyclus	100	Cylicocyclus_nassatus	100	28	0
ASV187	TATAAATACTACAATGTGGCCTGTTACATTGTTTGTCGAATGGCGCTTGCATTCATTTGCGATCCCCATTCTAGAAAAGAAGCATATTGCAACATGTATGTTAGCCATGCCTTAAAAACAGAAGTGAATGCGCTGTTACCGCTAGATCGTTTAATGCCTGTTAACGATTTAGTGGGGCCTGATGACAGCGCTTCGTTATCTGATTTGGCTATGGCTAACTACACAGAATGACATATATTTGTTGTCACTGTTGACGTGTTTACCGCCTATTAACATTTCAGCAGTGCCTGTATGACAACGTTCTATATTGTTATTTGCAATGCAACCTGAGCTCAGGCGTGACTACCCGCTGAACTTAAGCATATCATTT	Eukaryota	100	Metazoa	100	Nematoda	100	Chromadorea	100	Strongylida	100	Cylicocyclus	100	Cylicocyclus_nassatus	100	28	0
ASV188	TATAAATACTACAATGTGGCCTGTTACATTGTTTGTCGAATGGCGCTTGCATTCATTTGCAATCCCCATTCTAGAAAAGAAGCATATTGCAACATGTATGTTAGCTGCCCTAAGAGAAGTGAATGCGTTGTTACTGCTAGATCGTTTAATGCCTGTTAACGATCCAGTGGGGCCTGATGACAGCGCTTCCCTATCTGATCTGGCTATGGCTAACTACACAGAATGACATATATTCGTTGTCACTGTTGACGTGTTTACCGCCTATTAACATTTCAGCAGTGCCTGTATGACAACGTTCTATATTGTCATTTGCAATGCAACCTGAGCTCAGGCGTGACTACCCGCTGAACTTAAGCATATCATTT	Eukaryota	100	Metazoa	100	Nematoda	100	Chromadorea	100	Strongylida	100	Cylicocyclus	100	Cylicocyclus_ashworthi	98	0	28
ASV189	TATAAATACTACAATGTGGCCTGTTACATTGTTTGTCGAATGGCGCTTGCATTGATTTGCAATCCCCATTCTAGAAAAGAAGCATATTGCAACATGTATGTTAGCTGCTTTAAGAACAGAAGTGAATGCGTTGTTACTGCTAGATCGTTTAATGCCTGTTAACGATCCAGTGGGGCCTGATGACAGCGCTTCGTTATCTGATTTGGCTTTGGCTAACTACACAGAATGACATATATTCGTTGTCACTGTTGACTGTTTACCGCCTATTAACATTTCAGCAGTGCCTGTACGACAGCGTTCTATATTGTCATTTGCAATGCAACCTGAGCTCAGGCGTGACTACCCGCTGAACTTAAGCATATCATTT	Eukaryota	100	Metazoa	100	Nematoda	100	Chromadorea	100	Strongylida	100	Cylicocyclus	90	Unclassified	55	0	28
ASV190	TATAAATACTACAATGTGGCCTGTTACATTGTTTGTCGAATGGCGCTTGCATTCATTTGCAATCCCCATTCTAGAAAAGAAGCATATTGCAACATGTATGTTGGCTATGCCCTAACAGAAGTGGATGCGTTGTTACTGCTGGTTCGTTGAATGCCTGTTAACGTTCCAGTAGGGCCTGATGACAGCATTTGCAATGCAACCTGAGCTCAGGCGTGACTACCCGCTGAACTTAAGCATATCACTT	Eukaryota	100	Metazoa	100	Nematoda	100	Chromadorea	100	Strongylida	100	Cyathostomum	93	Cyathostomum_pateratum	93	0	28
ASV191	TATAAATACTACAATGTGGCCTGTTACATTGTTTGTCGAATGGCGCTTGCATTCATTTGCAATCCCCATTCTAGAAAAGAAGCATATTGCAACATGTATGTTGGCTATATCTGATTTGGCTATGGCTAACTACACAGAATGACATATAATCGTTGTCACTGTTGACTTGTTTACCGCCTACTAACATTTCAACACTGCCTGTATGACAACGTTCTATATTGTCATTTGCAATGCAACCTGAGCTCAGGCGTGACTACCCGCTGAACTTAAGCATATCATTT	Eukaryota	100	Metazoa	100	Nematoda	100	Chromadorea	100	Strongylida	100	Coronocyclus	94	Coronocyclus_coronatus	93	27	0
ASV192	TATAAATACTACAATGTGGCCTGTTACATTGTTTGTCGAATGGCGCTTGCATTCATTTGCAATCCCCATTCTAGAAAAGAAGCATATTGCAACATGTATGTTGGCGATGCCTTAAAAACAGAAGTGAATGCGTTGTTGCTGCTGGATCGTTTAGTGCCTGTGAACGTTCCAGTAGGGGCCTGATGACAACGCTTCGTTATCTGATTTGGCTATAACTAATTACACAGAATGACATATATTCGTTGTCACTGTTGACTTGTTTACCGCCTACTAACATTTCAGCAGTGCCTGTATGACGACGTTCTATATTGTCATTTGCAATGCAACCTGAGCTCAGGCGTGACTACCCGCTGAACTTAAGCATATCACTT	Eukaryota	100	Metazoa	100	Nematoda	100	Chromadorea	100	Strongylida	100	Coronocyclus	82	Coronocyclus_labratus	82	27	0
ASV193	TATAAATACTACAATGTGGCCTGTTACATTGTTTGTCGAATGGCGCTTGCATTCATTTGCAATCCCCATTCTAGAAAAGAAGCATATTGCAACATGTATGTTAGCTGCCTTAAGAACAGAAGGGAATGCGTTGTTACTGCTAGATTGTTTAATGCCTGTTAACGATCTAGTGGGGCCTGATGACAGCGCTTCCTTATCTGATTTGGCTATTGCTAACTACACAGAATGACATATATTCGTTGTCACTGTTGACGTGTTTACCGCCTATTAACATTTTAGCAGTGCCTGCATGACAACGTTCTATATTGTCATTTGCAATGCAACCTGAGCTCAGGCGTGACTACCCGCTGAACTTAAGCATATCATTT	Eukaryota	100	Metazoa	100	Nematoda	100	Chromadorea	100	Strongylida	100	Cylicocyclus	100	Cylicocyclus_leptostomum	100	0	27
ASV194	TATAAATACTACAATGTGGCCTGTTACATTGTTTGTCGAATGGCGCTCGCATTCATTTGCAATCCCCATTCTAGAAAAGAAGCATATTGCAACATGTATGTTGGCTATGCCTGAGGAACAGAAGTGAATGTGTTGTTACTGCTAGATGGTTTAATGCCTGTTAACGTTCCAGCAGGGCCTGATGACAGCGCTTCGTTATCTGATTTGGCTATAGCTAATTACACAGAATGACATATATTCGTTGTCACTGTTGACTTGTTTACCGCCTACTAACATTTCAGCAGTGCCTGTATGACAACGTTCTATAATGTCATTTGCAATGCAACCTGAGCTCAGGCGTGACTACCCGCTGAACTTAAGCATATCATTT	Eukaryota	100	Metazoa	100	Nematoda	100	Chromadorea	100	Strongylida	100	Cylicostephanus	100	Cylicostephanus_longibursatus	100	0	22
ASV195	TATGAATACTACAATGTGGCCTGTTACATTGTTTGTCGAATGGCGCTTGCATTCATTTGCAATCCCCATTCTAGAAAAGAAACATATTGCAACATGTATGTTGGCTATGCCTTGACAGAAGTGAGTGCGTTGTTACTGCTGGTTCGTTTAATGCCTGTTAACGTTCCAGTAGGGCCTGATGACAGCGCTTCGTTATCTGATTTGGCTATAGCTAATTACACAGAATGACATATATTCGTTGTCACTGCTGACTTGTTTACCGCCTACTAACACTTCAGCAGTGCCTGTATGACAACGTTCTATATTGTCATTTGCAATGCAACCTGAGCTCAGGCGTGACTACCCGCTGAACTTAAGCATATCATTT	Eukaryota	100	Metazoa	100	Nematoda	100	Chromadorea	100	Strongylida	100	Cylicostephanus	98	Cylicostephanus_goldi	97	0	22
ASV196	TATAAATACTACAATGTGGCCTGTTACATTGTTTGTCGAATGGCGCTTGCATTAATTTGCAATCCCCATTCTAGAAAAGAAGCATATTGCAACAAGTATGTTAGCTGCCTTAAGAGAAGTGAATGTGTTGTTACTGCTAGATCGTTTAATGCCTGTTAACGATCCAGTGGGGCCTGATGACAGCGCTTCCTTATCTGATTTGGCTATTGCTAACTACACAGAATGACATATATTCGTTGTCACTGTTGACGTGTTTACCGCCTATTAACATTTCAGCAGTGCCTGTATGACAACGTTCTATATTGTCATTTGCAATGCAACCTGAGCTCAGGCGTGACTACCCGCTGAACTTAAGCATATCATTT	Eukaryota	100	Metazoa	100	Nematoda	100	Chromadorea	100	Strongylida	100	Cylicocyclus	100	Unclassified	66	0	20
ASV197	TATAAATACTACAATGTGGCCTGTTACATTGTTTGTCGAATGGCGCTTGCATTCATTTGCAATCCCCATTCTAGAAAAGAAGCATATTGCAACATGTATGTTAGCTGCCTTGAGAGAAGTGAATGCGTTGTTACTGCTAGATCGTTTAATGCCTGTTAACGATCCAGTGGGGCCTGATGACAGCGCTTCCCTATCTGATTTGGCTATGGCTAACTACACAGAATGACATATATTCGTTGTCACTGTTGACTTGTTTACCGCCTACTAACATTTCAGCAGTGCCTGTATGACAACGTTCTATATTGTCATTTGCAATGCAACCTGAGCTCAGGCGTGACTACCCGCTGAACTTAAGCATATCATTT	Eukaryota	100	Metazoa	100	Nematoda	100	Chromadorea	100	Strongylida	100	Cylicocyclus	93	Cylicocyclus_ashworthi	92	0	19
ASV198	TATAAATACTACAATGTGGCCTGTTACATTGTTTGTCGAAGGGCGCTTGCATTTAATTGCAATCCCCATTCTAGGAAAGAAGCATATTGCAACATGTACGTTAGCTGTGCCTTACGACAGAAATGAATGCTGGATCGTTTAATGCCTATTACTGCTGGATCGTTTAAGGCCTCTTAACTTTCCAGTGAGGCTTGACGACAGCGCTTCGTTATCCGATTTGACTATGGCTAACTACACAGAATGACATATATTCGTTGTCACTGTTGATTTGTTTACCGCTTACTAACATTTCAGCAGTGCCTGTATGACAACGCTCTATATTGTCATTTGCAATGCAACCTGAGCTCAGGCGTGACTACCCGCTGAACTTAAGCATATCATTT	Eukaryota	100	Metazoa	100	Nematoda	100	Chromadorea	100	Strongylida	100	Coronocyclus	96	Coronocyclus_labratus	96	18	0
ASV199	TATAAATACTACAATGTGGCCTGTTACTTTGTTTGTCGAATGGCGCTTGCATTCATTTGCAATCCCCATTCTAGAAAAGAAGCATATTGCAACATGTATGTTGGCTAAGCCTGATAAACAGAAGTGAATGCGTCGTTACTGATGGATCGTTTAATGCCTGTTAACGTCCCAGCAGGGCCTGATGACAGCGCTTCGTTATCTGATTTGGCTATAGCTAATTACACAGAATGACATATATTCGTTGTCACTGTTGACTTGTTTACCGCCTACTAACATTTCAGCAGTGCCTGTATGACAACGTTCTATAATGTCATTTGCAATGCAACCTGAGCTCAGGCGTGACTACCCGCTGAACTTAAGCATATCATTT	Eukaryota	100	Metazoa	100	Nematoda	100	Chromadorea	100	Strongylida	100	Unclassified	66	Unclassified	63	0	18
ASV200	TATAAATACTACAATGTGGCCTGTTACATTGTTTGTCGAATGGCGCTTGCATTCATTTGCAATCCCCATTCTAGAAAAGAAGCATATTGCAACATGTATGTTGGCTATGCCTTAAAAACAGAAATAAATGCGTTGTCACTACTGGATCGTTTAATGCTTGTTAACGTTCAAGTGGGGCCTGACGACAACGCTTCATTATCTGATTTGGCTCTGGCTAACTACCCAGAATGGCATATATTCGTTTTCACTGTTGACATGTTTACCGCCTACTAACATTTCAGCAGTGCCTGTATGACAACGTTCTATATTGCCATTTGCAATGCAACCTGAGCTCAGGCGTGACTACCCGCTGAACTTAAGCATATCATTT	Eukaryota	100	Metazoa	100	Nematoda	100	Chromadorea	100	Strongylida	100	Unclassified	68	Unclassified	68	16	0
ASV201	TATGAATACTACAATGTGGCCTGTTACATTGTTTGTCGAAGGGCGCTTGCATTTAATTGCAATCCCCATTCTAGGAAAGAAGCATATTGCAACATGTACGTTAGCTGTGCCTTATGATGAATGCTGGATCGTTTAATGCCTATTACTGCTGGATCGTTTAAGGCCTCTTAACTTTCCAGTGAGGCTTGACGACAGCGCTTCGTTATCCGATTTGACTATGGCTAACTACACAGAATGACATATATTCGTTGTCACTGTTGATTTGTTTACCGCTTACTAACATTTCAGCAGTGCCTGTATGACAACGCTCTATATTGTCATTTGCAATGCAACCTGAGCTCAGGCGTGACTACCCGCTGAACTTAAGCATATCATTT	Eukaryota	100	Metazoa	100	Nematoda	100	Chromadorea	100	Strongylida	100	Coronocyclus	93	Coronocyclus_labratus	93	0	16
ASV202	TAAACATACTACAATGTGGCCTGTTACATTGTTAGTCGAATGGCGCTTGCATTCATTTGCAGTCCCCATTCTAGTAAAGAAGCATATTGCAACATGTATGTTAGCCATGCCTTAAAAACAGAAGTGAATGCGCTGTTACCGCTAGATCGTTTAATGCCTGTTAACGATTTAGTGGGGCCTGATGACAGCGCTTCGTTATCTGATTTGGCTATGGCTAACTACACAGAATGACATATATTCGTTGTCACTGTTGACGTGTTTACCGCCTATTAACATTTCAGCAGTGCCTGTATGACAACGTTCTATATTGTCATTTGCAATGCAACCTGAGCTCAGGCGTGACTACCCGCTGAACTTAAGCATATCATTT	Eukaryota	100	Metazoa	100	Nematoda	100	Chromadorea	100	Strongylida	100	Cylicocyclus	100	Cylicocyclus_nassatus	100	7	0
ASV203	GAAGGCATTTGTGACCTCGAATCCCAGTTCGACCCGGCGAATGGGATTGCCCGTGGCATCATAGGCGTAGCGGGCGGCATCGGAAGGACGCGTTGCGTTGACTTGTATCAATTGTCCGATGGCGTCGTAGTTGTACGACATGGCCCGCCCGTTGGACCAGACTTCGTTGGTTCGCTGGTCGGCTGCATCGTAGGCATACGCAATCGAAAGCCACTCGTTGGT	Eukaryota	100	Metazoa	100	Nematoda	100	Chromadorea	100	Strongylida	100	Unclassified	67	Unclassified	67	2	0
ASV204	TATAAATACTACAATGTGGCCTGTTACATTGTCTGTCGAATGGCGCTTGCATTCATTTGCAATCCCCATTCTAGAAAAGAAGCATATTGCAACATGTATGTTGGCTGCTTTAACAGAAGTGAATGCGTTGTTACTGCTGGTTCGTTTAATGCCTGTTAACGTTCCAGTAGGGCCTGATAACAGCGCTTCGTTATCTGATTTGGCTATAGCTAATTACACAGAATGACATATATTCGTTGTCACTGTTGACTTGTTTACCGCCTACTAACATTTCAGCAGTGCCTGTATGACAACGGTCTATATTGTCATTTGCAATGCAACCTGAGCTCAGGCGTGACTACCCGCTGAACTTAAGCATATCACTT	Eukaryota	100	Metazoa	100	Nematoda	100	Chromadorea	100	Strongylida	100	Unclassified	58	Unclassified	58	1	0
ASV205	TATAAATACTACAATGTGGCCTGTTAAATACTACATAAATACTACAATGTGGCCTGTTACATTGTTTGTCGAATGGCGCTTGCATTCATTTGCAATCCCCATTCTAGAAAAGAAGCATATTGCAACATGTATGTTGGCTATGCCCTAACAGAAGTGGATGCGTTGTTACTGCTGGTTCGTTGAATGCCTGTTAACGTTCCAGTAGGGCCTGATGACAGCGCTTCGTTATCTGATTTGGCTATAGCTAATTACACAGAATGACATATATTCGTTGTCACTGTTGACGTGTTTACCGCCTATTAACATTTCAGCAGTGCCTGTATGACAACGTTCTATATTGTCATTTGCAATGCAACCTGAGCTCAGGCGTGACTACCCGCTGAACTTAAGCATATCATTT	Eukaryota	100	Metazoa	100	Nematoda	100	Chromadorea	100	Strongylida	100	Cyathostomum	92	Cyathostomum_pateratum	92	0	1
ASV206	TATAAATACTACAATGTGGCCTGTTAAATACTACATAAATACTACAATGTGGCCTGTTACATTGTTTGTCGAATGGCGCTTGCATTCATTTGCAATCCCCATTCTAGAAAAGAAGCATATTGCAACATGTATGTTGGCTATGCCCTAACAGAAGTGGATGCGTTGTTACTGCTGGTTCGTTGAATGCCTGTTAACGTTCCAGTAGGGCCTGATGACAGCGCTTCGTTATCTGATTTGGCTATAGCTAATTACACAGAATGACATATATTCGTTGTCACTGTTGACTTGTTTACCGCCTACTAACATTTCAGCAGTGCCTGTATGACAACGATCTATATTGTCATTTGCAATGCAACCTGAGCTCAGGCGTGACTACCCGCTGAACTTAAGCATATCACTT	Eukaryota	100	Metazoa	100	Nematoda	100	Chromadorea	100	Strongylida	100	Cyathostomum	100	Cyathostomum_pateratum	100	0	1
ASV207	TATAAATACTACAATGTGGCCTGTTAAATACTACATAAATACTACAATGTGGCCTGTTACATTGTTTGTCGAATGGCGCTTGCATTCATTTGCAATCCCCATTCTAGAAAAGAAGCATATTGCAACATGTATGTTGGCTATGCCCTAACAGAAGTGGATGCGTTGTTACTGCTGGTTCGTTGAATGCCTGTTAACGTTCCAGTAGGGCCTGATGACAGCGCTTCGTTATCTGATTTGGCTATAGCTAATTACACAGAATGACATATATTCGTTGTCACTGTTGACTTGTTTACCGCCTACTAACATTTCAGCAGTGCCTGTATGACAACGTTCTATATTGTCATTTGCAATGCAACCTGAGCTCAGGCGTGACTACCCGCTGAACTTAAGCATATCATTT	Eukaryota	100	Metazoa	100	Nematoda	100	Chromadorea	100	Strongylida	100	Cyathostomum	97	Cyathostomum_pateratum	97	0	1
